# Supplementary material for: Expression Proteomics and Histone Analysis Reveal Extensive Chromatin Network Changes and a Role for Histone Tail Trimming during Cellular Differentiation
Source: Biomolecules. 2024 Jun 24;14(7):747. doi: 10.3390/biom14070747 (PMC11274982; doi:10.3390/biom14070747)
Supplement: Supplementary file 1 [file biomolecules-14-00747-s001.zip › biomolecules-3046836-supplementary.xlsx]

## Sheet: Description
Description of the tables
S1. Expression proteomics	Expression proteomics of biochemically separated subcellular fractions in a cultured cell pluripotency model.
S2. Chromatin proteome changes induced by differentiation
S3. Global histone post-translational modifications
S4. Histone peptide PTM pulldowns
S5. Reagents used in the study

## Sheet: S1.ExpressionProteomics
Supplementary Table S1	Expression proteomics of biochemically separated subcellular fractions in a cultured cell pluripotency model.
ProteinID	Gene Names	Description	AA Coverage	Unique Peptides		TOTAL_Lysate_1 Razor Intensity	TOTAL_Lysate_2 Razor Intensity	TOTAL_Lysate_3 Razor Intensity	TOTAL_Lysate_4 Razor Intensity	TOTAL_Lysate_5 Razor Intensity	CYTOPLASM_Lysate_1 Razor Intensity	CYTOPLASM_Lysate_2 Razor Intensity	CYTOPLASM_Lysate_3 Razor Intensity	CYTOPLASM_Lysate_4 Razor Intensity	CYTOPLASM_Lysate_5 Razor Intensity	NUCLEOPLASM_Lysate_1 Razor Intensity	NUCLEOPLASM_Lysate_2 Razor Intensity	NUCLEOPLASM_Lysate_3 Razor Intensity	NUCLEOPLASM_Lysate_4 Razor Intensity	NUCLEOPLASM_Lysate_5 Razor Intensity	CHROMATIN_Lysate_1 Razor Intensity	CHROMATIN_Lysate_2 Razor Intensity	CHROMATIN_Lysate_3 Razor Intensity	CHROMATIN_Lysate_4 Razor Intensity	CHROMATIN_Lysate_5 Razor Intensity	ChromatinClusters[Fig.2]
sp|Q9P2D1|CHD7_HUMAN	CHD7	Chromodomain-helicase-DNA-binding protein 7	52.5	127		121926	207798	214599	205980	208797	833936	288949	732665	304131	0	132140	142317	138246	152874	178771	387082	365470	355229	392075	378592	cluster 1
sp|P52948|NUP98_HUMAN	NUP98	Nuclear pore complex protein Nup98-Nup96	40.5	53		206785	211898	180205	181134	178019	214754	207790	260738	221911	166239	154958	154612	187078	169128	172925	156557	152510	157699	164384	163748	cluster 1
sp|Q06210-2|GFPT1_HUMAN	GFPT1	Isoform 2 of Glutamine--fructose-6-phosphate aminotransferase [isomerizing] 1	60.1	32		101642	119028	106498	113603	101265	133172	144129	157525	158438	122279	54470.3	39283.6	33875.8	34849.1	72434	0	0	76451	0	0	cluster 1
sp|Q9UBF2|COPG2_HUMAN	COPG2	Coatomer subunit gamma-2	55.5	30		407546	524242	389767	414968	412709	511556	519226	555245	557780	504053	471470	425828	383544	422248	405448	276276	355420	399329	459832	428707	cluster 1
sp|P61011|SRP54_HUMAN	SRP54	Signal recognition particle 54 kDa protein	67.1	29		196348	172028	154413	159001	158610	189669	187982	188576	186495	186051	135772	134173	145340	154405	139824	130197	135990	129535	140449	131621	cluster 1
sp|Q96L92|SNX27_HUMAN	SNX27	Sorting nexin-27	61.7	27		83314.2	91217.8	74797.6	70182.8	75384.6	101232	115225	113878	112078	77001.3	87186.8	95984.9	94166.4	93464.9	97878.7	70685.5	74348.8	70033.5	66938.7	71645	cluster 1
sp|Q92626|PXDN_HUMAN	PXDN	Peroxidasin homolog	28.9	27		80935.4	86124.7	67516.7	75902.1	78377.1	112770	126325	113620	116500	97915.8	0	48027.1	0	0	60877.4	0	0	0	0	0	cluster 1
sp|Q5TZA2|CROCC_HUMAN	CROCC	Rootletin	17.9	26		38307.2	37624.2	0	28622.1	0	42482.3	48319.9	50467.1	36744.1	0	0	0	0	0	482918	0	0	0	0	0	cluster 1
sp|O95359-3|TACC2_HUMAN	TACC2	Isoform 3 of Transforming acidic coiled-coil-containing protein 2	16.5	26		0	0	0	0	0	1.29599e+06	1.38748e+06	1.3746e+06	1.24492e+06	0	0	0	0	0	0	0	0	0	0	0	cluster 1
sp|P62820|RAB1A_HUMAN	RAB1A	Ras-related protein Rab-1A	83.9	25		462263	644047	562482	578430	568632	769257	819798	883587	886603	562586	485182	461304	526218	443787	718714	429231	412724	408570	421692	397958	cluster 1
sp|P08240|SRPRA_HUMAN	SRPRA	Signal recognition particle receptor subunit alpha	49.4	25		151267	145437	127445	131672	134831	163946	148278	166471	164993	164173	106361	90883.1	96047	99051.2	100746	98928.6	96368.6	92316.3	94477.9	92081.4	cluster 1
sp|Q8TEX9-2|IPO4_HUMAN	IPO4	Isoform 2 of Importin-4	34.5	25		898284	738585	619882	652354	661111	1.29284e+06	1.3525e+06	1.3799e+06	1.396e+06	1174501	608094	621029	635461	663922	771908	1.35443e+06	1.12483e+06	1.18936e+06	1.46288e+06	1.22044e+06	cluster 1
sp|Q6PGP7|TTC37_HUMAN	TTC37	Tetratricopeptide repeat protein 37	28	24		0	55779.2	52428.8	52760.2	58135.8	68631.4	70156.4	69264.9	66803.6	57396.9	0	0	0	0	0	0	0	48627.1	0	55025.3	cluster 1
sp|Q8NCB2-3|CAMKV_HUMAN	CAMKV	Isoform 3 of CaM kinase-like vesicle-associated protein	71.3	23		107678	114387	106191	107790	102753	134086	135882	137678	133747	127398	94919.7	99896.9	100648	102080	100309	87146.6	88949	72531.5	66890.4	82488.7	cluster 1
sp|Q8NCB2|CAMKV_HUMAN	CAMKV	CaM kinase-like vesicle-associated protein	70.7	23		0	0	0	0	0	0	0	0	0	0	0	0	0	0	0	0	0	0	0	0	cluster 1
sp|Q05086-3|UBE3A_HUMAN	UBE3A	Isoform III of Ubiquitin-protein ligase E3A	34.2	22		61698.6	53559.6	40825.2	32818.9	36963.5	50218.8	51218.9	57918.7	51320.8	56510.9	0	0	0	0	0	0	0	0	0	0	cluster 1
sp|Q9H0B6|KLC2_HUMAN	KLC2	Kinesin light chain 2	44.7	21		0	0	0	0	0	59871.3	60663.4	72799.1	69340.3	41786.1	0	0	0	0	0	0	0	0	0	0	cluster 1
sp|Q7Z5K2-2|WAPL_HUMAN	WAPL	Isoform 2 of Wings apart-like protein homolog	28.5	21		116866	122238	92171.8	117266	92403.7	148429	156349	155310	144062	99215.9	76203.9	98826.1	102200	87150.1	0	64825.7	73093.1	65735.5	56732.5	42323.4	cluster 1
sp|Q27J81-2|INF2_HUMAN	INF2	Isoform 2 of Inverted formin-2	27.3	21		58011.6	58025.4	61565.6	62213	58017.2	74365.2	87668.9	87157.7	85973.2	69868.8	0	0	0	0	0	23384.5	26061.6	33717.2	39544.8	35912.9	cluster 1
sp|Q9Y4B5|MTCL1_HUMAN	MTCL1	Microtubule cross-linking factor 1	15.6	21		66096.3	50609.3	0	0	78114.7	0	194563	238740	181976	65829.1	66542.2	61115.5	63188.9	57426.2	0	0	0	0	0	0	cluster 1
sp|Q12959-3|DLG1_HUMAN	DLG1	Isoform 3 of Disks large homolog 1	31.9	20		51084.4	66325.1	61636.6	63644.9	63334.8	82369.2	88859.1	92720.1	94764.4	74378.9	37891.1	32512.8	45692.9	36751.1	51734.4	52072.4	60374.9	62780.6	62079.6	62342.4	cluster 1
sp|P51149|RAB7A_HUMAN	RAB7A	Ras-related protein Rab-7a	83.6	19		189250	458455	304346	357251	320719	504328	575330	671890	721892	295173	319950	240606	245158	235752	416067	294905	234643	242469	258877	222079	cluster 1
sp|O60333-3|KIF1B_HUMAN	KIF1B	Isoform 3 of Kinesin-like protein KIF1B	21.4	18		406571	480903	441941	369665	446471	633367	655223	684243	633574	438008	0	337917	390792	333367	296109	183528	0	203558	213933	195654	cluster 1
sp|Q5TAX3|TUT4_HUMAN	TUT4	Terminal uridylyltransferase 4	15.8	18		0	38189.5	44729.7	42161.6	47380.5	41965.8	44667.1	36487	37485.6	42283.6	0	0	0	0	0	0	0	0	0	0	cluster 1
sp|Q58EX2-4|SDK2_HUMAN	SDK2	Isoform 4 of Protein sidekick-2	15.6	18		0	53054.1	0	33073.8	0	70518.9	68651	79809.6	66165.5	0	46522.3	55771.8	55487.4	47780.7	0	0	0	0	0	0	cluster 1
sp|P50851-2|LRBA_HUMAN	LRBA	Isoform 2 of Lipopolysaccharide-responsive and beige-like anchor protein	10.9	18		0	0	0	0	41104.9	0	53941.2	0	50901.8	18163.2	0	0	0	0	0	0	0	0	0	0	cluster 1
sp|Q15365|PCBP1_HUMAN	PCBP1	Poly(rC)-binding protein 1	84.8	17		340402	894802	641559	708141	735436	729210	767496	784346	830532	409762	662521	658720	689556	629486	918233	403254	387405	414433	426054	395539	cluster 1
sp|O94808|GFPT2_HUMAN	GFPT2	Glutamine--fructose-6-phosphate aminotransferase [isomerizing] 2	35.3	17		46668.7	52737.9	37979.7	41168.8	37542.9	46463.6	54325.8	54642.8	56086.2	49681.8	0	0	0	0	0	0	0	0	0	0	cluster 1
sp|O60462-3|NRP2_HUMAN	NRP2	Isoform A17 of Neuropilin-2	34.1	17		301700	379529	371648	325920	332553	434305	431831	445656	443994	327743	367623	394175	362505	306913	305523	257655	316973	275652	208551	233807	cluster 1
sp|O75970-3|MPDZ_HUMAN	MPDZ	Isoform 3 of Multiple PDZ domain protein	16.4	17		0	51451.8	27224	29342.3	31834.1	61855.9	63552.7	0	76900.8	62620.5	0	0	0	0	0	0	0	0	0	0	cluster 1
sp|Q13535-2|ATR_HUMAN	ATR	Isoform 2 of Serine/threonine-protein kinase ATR	13.8	17		0	52477.8	55468.5	51086.7	46271.1	0	155643	167487	164126	0	0	0	0	0	0	0	0	0	0	0	cluster 1
sp|Q9HD26-2|GOPC_HUMAN	GOPC	Isoform 2 of Golgi-associated PDZ and coiled-coil motif-containing protein	53.1	16		43085.3	40945.3	40894.7	42487.1	38830.8	47715.1	45297.1	46995.7	47277.1	51950.1	23493.1	25974.7	24210.2	21645.7	0	0	0	0	0	0	cluster 1
sp|Q86TB9-2|PATL1_HUMAN	PATL1	Isoform 2 of Protein PAT1 homolog 1	31.3	16		87715.2	81338.1	82466.5	85319.8	81631.6	98972.9	102140	110945	108258	83803.4	66207.5	77642.9	68382.3	72221	78652.6	0	76806.4	73419	78149.9	81527.1	cluster 1
sp|P61224|RAP1B_HUMAN	RAP1B	Ras-related protein Rap-1b	69	15		170488	194715	187719	188073	182544	224864	255206	257150	261104	191568	161525	152124	167186	169406	188114	134144	115525	117082	120258	110343	cluster 1
sp|P78504|JAG1_HUMAN	JAG1	Protein jagged-1	19.5	15		106095	104915	94904.4	95153.5	99331.1	123869	131653	116471	127857	146052	0	0	0	0	156341	0	352136	279560	0	0	cluster 1
sp|P49815-2|TSC2_HUMAN	TSC2	Isoform 2 of Tuberin	15.4	15		0	0	0	0	0	0	83499	98868.5	94218.2	108931	0	0	0	0	0	0	0	0	0	0	cluster 1
sp|P06213-2|INSR_HUMAN	INSR	Isoform Short of Insulin receptor	14.7	15		0	0	0	0	0	99406.4	93115.6	90073	86463.3	0	0	0	0	0	0	0	0	0	0	0	cluster 1
sp|P11234-2|RALB_HUMAN	RALB	Isoform 2 of Ras-related protein Ral-B	58.7	14		30126.1	0	39634.1	36866.1	40708.2	73955.2	67529.6	68260.5	73034.3	49165.7	0	0	0	0	0	0	0	0	0	0	cluster 1
sp|P53990-2|IST1_HUMAN	IST1	Isoform 2 of IST1 homolog	42.4	14		0	0	0	0	0	0	0	0	0	0	0	0	0	0	0	0	0	0	0	0	cluster 1
sp|P53990|IST1_HUMAN	IST1	IST1 homolog	41.5	14		144634	166944	147775	133364	135563	157017	183086	210367	204409	113006	143620	125377	153300	130125	135555	122405	123093	121301	115178	109952	cluster 1
sp|P11217-2|PYGM_HUMAN	PYGM	Isoform 2 of Glycogen phosphorylase, muscle form	26.4	14		2330771	7942605	5751029	6824002	6143730	6.53643e+06	8627816	9557655	9178629	2.67456e+06	4.28778e+06	4443684	4.13536e+06	4450118	14888403	15984592	15272620	18249750	18509738	17136146	cluster 1
sp|Q9H8M5-2|CNNM2_HUMAN	CNNM2	Isoform 2 of Metal transporter CNNM2	24.7	14		0	0	0	0	0	269294	232539	267530	246117	184480	0	1.03722e+06	975200	0	0	0	0	0	0	0	cluster 1
sp|Q8IX21|SLF2_HUMAN	SLF2	SMC5-SMC6 complex localization factor protein 2	20.5	14		0	0	0	0	0	0	76658.9	113032	107879	97661.1	0	0	0	0	0	52652.7	54907.1	59599.3	61274.7	64308.8	cluster 1
sp|Q9NQR4|NIT2_HUMAN	NIT2	Omega-amidase NIT2	63.8	13		58972.5	81123.2	46401	59103.5	59566.4	51416.7	72041.2	76990.8	75024.9	74477.8	0	0	0	0	78996.5	0	0	0	0	0	cluster 1
sp|O00625|PIR_HUMAN	PIR	Pirin	63.8	13		63067.5	61694.6	60751.1	53179.8	55525.3	77052.4	64866.6	76634.3	76213.2	77160.4	0	0	0	0	0	0	0	0	0	0	cluster 1
sp|Q92520|FAM3C_HUMAN	FAM3C	Protein FAM3C	51.1	13		62182.3	123018	108529	114627	110317	150306	158687	168837	191264	80280.1	85727.3	86572.1	98515.1	78415.3	204991	89351.4	83112.1	90759.9	67197.9	75244.5	cluster 1
sp|P09525|ANXA4_HUMAN	ANXA4	Annexin A4	42.3	13		0	0	0	0	0	92987.7	100546	97706.7	94582.6	63471.7	0	0	0	0	0	0	0	0	0	0	cluster 1
sp|P84095|RHOG_HUMAN	RHOG	Rho-related GTP-binding protein RhoG	59.2	12		89583	86352.8	63773	70624.3	66375.4	107854	121524	123277	121210	74574.6	60244.4	67908	62956.9	59878.4	85070.5	0	0	0	0	0	cluster 1
sp|P61006|RAB8A_HUMAN	RAB8A	Ras-related protein Rab-8A	55.1	12		93665.1	94446.1	76863.8	75090.8	71569.7	113750	127415	141630	135884	121615	92855.4	75916.6	81450	89601.4	95460.2	82945.7	78750.9	78934.6	82599.5	77019.1	cluster 1
sp|P62834|RAP1A_HUMAN	RAP1A	Ras-related protein Rap-1A	54.9	12		0	0	0	0	0	46786.1	51741	50628.2	45901.5	23181.8	0	0	0	0	0	0	0	0	0	0	cluster 1
sp|Q9BRR6-2|ADPGK_HUMAN	ADPGK	Isoform 2 of ADP-dependent glucokinase	44.2	12		97429.1	105725	104911	110526	102574	142211	140555	133768	141687	131187	92224.8	94300	86490.4	86981.8	79338.8	69554.4	58451.9	57538.2	63921.2	54461.9	cluster 1
sp|P01130-2|LDLR_HUMAN	LDLR	Isoform 2 of Low-density lipoprotein receptor	25.1	12		71448.5	114323	70955.8	76067.4	76869.5	93867.8	117287	111590	113976	95635.1	93251.5	89194.6	85166	87644.4	106868	72641.2	71111.4	70411.8	64980.3	60755.1	cluster 1
sp|Q9P253|VPS18_HUMAN	VPS18	Vacuolar protein sorting-associated protein 18 homolog	20	12		0	50752.1	0	35661.3	0	55913.7	55178.6	55212.9	47379.5	48065.9	0	0	0	0	0	0	0	0	0	0	cluster 1
sp|Q86YT6|MIB1_HUMAN	MIB1	E3 ubiquitin-protein ligase MIB1	14.9	12		66662.7	52797.6	66581.6	69869.6	69952.8	60125.8	69836.2	65654.4	66954.8	40070.4	0	0	0	0	44124	0	0	0	0	0	cluster 1
sp|Q6YHU6-3|THADA_HUMAN	THADA	Isoform 3 of Thyroid adenoma-associated protein	11.7	12		0	0	0	0	0	52550	38124.3	59563.5	38644.5	39135.8	0	0	0	0	0	0	0	0	0	0	cluster 1
sp|Q15058|KIF14_HUMAN	KIF14	Kinesin-like protein KIF14	10.8	12		0	0	0	0	0	0	1.79541e+06	1.53421e+06	1.67488e+06	0	0	0	0	0	0	0	0	0	0	0	cluster 1
sp|Q9Y3L5|RAP2C_HUMAN	RAP2C	Ras-related protein Rap-2c	68.9	11		0	56751.9	46927.7	46815.2	49617.7	75502.7	77650.1	92369.2	76769.3	72310.1	0	0	0	0	54887.4	0	0	0	0	0	cluster 1
sp|Q92930|RAB8B_HUMAN	RAB8B	Ras-related protein Rab-8B	54.1	11		0	0	0	0	0	74606.8	74059.1	76314.1	82114.4	79811.1	0	0	60034.2	51806.5	0	0	0	0	0	0	cluster 1
sp|O75381-2|PEX14_HUMAN	PEX14	Isoform 2 of Peroxisomal membrane protein PEX14	47.6	11		70811.1	66601.7	55526.5	55022.4	68072.8	148043	152966	151092	152311	128137	84934.2	85405.8	0	0	0	0	0	0	0	0	cluster 1
sp|Q08752|PPID_HUMAN	PPID	Peptidyl-prolyl cis-trans isomerase D	47.3	11		93338.1	82734	73152.3	68280.1	76436.3	98915.4	100051	102464	102480	86124.7	77919	77002.2	63670	72996	38062.2	46577.3	50160.5	59641.1	57613.5	54545.3	cluster 1
sp|Q9UGI8-2|TES_HUMAN	TES	Isoform 2 of Testin	34.7	11		0	0	0	0	0	67145.8	0	62268.2	63902.7	0	0	0	0	0	0	0	0	0	0	0	cluster 1
sp|Q6IA86-3|ELP2_HUMAN	ELP2	Isoform 3 of Elongator complex protein 2	26.5	11		54579.8	58072.5	51483.6	50264.1	54278.2	55414.3	55495.6	53796.6	63284.7	51444.8	0	0	22409.4	0	0	0	0	0	0	0	cluster 1
sp|Q8NE01|CNNM3_HUMAN	CNNM3	Metal transporter CNNM3	25	11		0	0	43045.6	0	0	45783.9	0	51344.9	43917.1	42830.5	0	0	0	0	0	0	0	0	0	0	cluster 1
sp|Q14114|LRP8_HUMAN	LRP8	Low-density lipoprotein receptor-related protein 8	23.9	11		46931.6	41121.1	47153.9	33699.9	39504.8	77712.8	76348.2	76955.6	83764.7	85913.2	0	0	0	0	0	0	0	0	0	0	cluster 1
sp|Q9UHD2|TBK1_HUMAN	TBK1	Serine/threonine-protein kinase TBK1	17	11		63173.6	45979.1	0	49310.2	0	71428.1	78373.5	81360.4	61044.3	25487.5	0	0	0	0	0	0	0	0	0	0	cluster 1
sp|O95206|PCDH8_HUMAN	PCDH8	Protocadherin-8	15.9	11		0	0	0	0	0	77913.5	86012.4	94219	99698	0	0	0	0	0	0	0	0	0	0	0	cluster 1
sp|Q96PY5-3|FMNL2_HUMAN	FMNL2	Isoform 2 of Formin-like protein 2	14.5	11		0	0	0	0	0	61838.4	66198.6	71474.6	59214.5	42517.7	0	0	0	0	0	0	0	0	0	0	cluster 1
sp|Q2KHR2-2|RFX7_HUMAN	RFX7	Isoform 2 of DNA-binding protein RFX7	13.7	11		0	0	0	0	0	297465	325782	317201	335769	0	223959	249265	230457	238677	0	239045	244632	246882	223433	222165	cluster 1
sp|Q7Z3U7-5|MON2_HUMAN	MON2	Isoform 5 of Protein MON2 homolog	11.3	11		35373.4	34525.5	30556.6	33167.2	31556.9	52087.7	50028.3	52656.8	51484.5	35010	0	0	0	0	0	0	0	0	0	0	cluster 1
sp|O60762|DPM1_HUMAN	DPM1	Dolichol-phosphate mannosyltransferase subunit 1	47.3	10		109213	257371	166250	196976	178890	251986	285718	318720	320192	172308	109680	87634.1	104307	95130	221095	122135	132368	138891	131871	129480	cluster 1
sp|P78318|IGBP1_HUMAN	IGBP1	Immunoglobulin-binding protein 1	38.9	10		37748.4	44759.8	0	0	0	57435.5	65840.4	62640.7	57330.4	62292	0	0	0	0	0	0	0	0	0	0	cluster 1
sp|Q6IQ22|RAB12_HUMAN	RAB12	Ras-related protein Rab-12	30.3	10		0	0	0	0	0	50196.8	49458	59086.5	47673	0	0	0	0	0	0	0	0	0	0	0	cluster 1
sp|P18433|PTPRA_HUMAN	PTPRA	Receptor-type tyrosine-protein phosphatase alpha	22.2	10		0	0	0	0	0	112750	127825	103614	108583	126949	91853.3	65769.9	77132.5	0	0	0	0	0	0	0	cluster 1
sp|Q8IZD4|DCP1B_HUMAN	DCP1B	mRNA-decapping enzyme 1B	20.3	10		0	46015.2	36636.5	36089.2	42004.8	48896.2	59965.6	62745.8	56967.3	32191.1	0	0	0	0	0	0	0	0	0	0	cluster 1
sp|Q01804|OTUD4_HUMAN	OTUD4	OTU domain-containing protein 4	17.6	10		0	0	0	0	0	28073.5	29433.1	31256.9	27573	47024.7	0	0	0	0	0	0	0	0	0	0	cluster 1
sp|Q96P47-2|AGAP3_HUMAN	AGAP3	Isoform 2 of Arf-GAP with GTPase, ANK repeat and PH domain-containing protein 3	17.4	10		0	0	33639.9	45742.7	46988.7	44278.1	46810.9	65861.6	50775.3	0	0	0	0	0	0	0	0	0	0	0	cluster 1
sp|Q86W56-2|PARG_HUMAN	PARG	Isoform 2 of Poly(ADP-ribose) glycohydrolase	16.8	10		38931.5	34228.5	31983.5	0	38828.2	33496.8	37990.6	37802.6	46547.2	26700.9	0	0	0	0	0	0	0	0	0	0	cluster 1
sp|Q2VWP7|PRTG_HUMAN	PRTG	Protogenin	16.7	10		0	0	0	0	0	49011	50897.2	50558.2	49878.3	42791.7	0	0	0	0	0	0	0	0	0	0	cluster 1
sp|Q9Y2I1|NISCH_HUMAN	NISCH	Nischarin	12.6	10		0	47557.9	0	45552.4	46729.9	65668.8	80773.8	66917.1	73765.7	59159	0	0	0	0	0	0	0	0	0	0	cluster 1
sp|Q9H2J4|PDCL3_HUMAN	PDCL3	Phosducin-like protein 3	58.2	9		76447.9	75451.8	55939.3	65083.2	64237.7	68884.1	64276.9	78679.1	80994.9	57605.4	0	0	0	0	56055.7	0	0	0	0	0	cluster 1
sp|Q96EY8|MMAB_HUMAN	MMAB	Corrinoid adenosyltransferase	44	9		166240	171755	127866	134329	132061	133731	151076	162932	221916	97739.6	114256	114339	129567	114432	133886	96075.1	108909	119349	131371	125737	cluster 1
sp|O75351|VPS4B_HUMAN	VPS4B	Vacuolar protein sorting-associated protein 4B	35.4	9		0	36072.9	25588.2	35213	28505.3	50921.2	47474.6	51085.7	52657.1	38471	0	0	0	0	0	0	0	0	0	0	cluster 1
sp|Q9HCN4-4|GPN1_HUMAN	GPN1	Isoform 4 of GPN-loop GTPase 1	34.3	9		0	0	0	0	0	39145.2	50923.2	52068.3	45173.1	30932	0	0	0	0	0	0	0	0	0	0	cluster 1
sp|P35813-3|PPM1A_HUMAN	PPM1A	Isoform 3 of Protein phosphatase 1A	30.4	9		40021	32230.5	0	0	0	27746.8	39139.4	31827.2	28892.3	29699	0	0	0	0	0	0	0	0	0	0	cluster 1
sp|P31749|AKT1_HUMAN	AKT1	RAC-alpha serine/threonine-protein kinase	29.2	9		38469.7	50620.5	45089.7	36835.7	47070.1	56378.1	59264.1	61080.1	62688.5	46439.6	0	0	0	0	0	0	0	0	0	0	cluster 1
sp|P50281|MMP14_HUMAN	MMP14	Matrix metalloproteinase-14	25.1	9		0	0	0	0	0	81321.1	64887.7	81474.8	86229.4	54854.9	0	0	0	0	0	75714.9	90903.2	71666.7	81061.6	80216.3	cluster 1
sp|A6NDB9|PALM3_HUMAN	PALM3	Paralemmin-3	23.8	9		0	0	0	0	0	28963	0	0	32687.8	50703.9	0	0	0	0	0	0	0	0	0	0	cluster 1
sp|Q9NZT2-2|OGFR_HUMAN	OGFR	Isoform 2 of Opioid growth factor receptor	23.4	9		32543.3	33723.7	0	0	0	38255.5	35496.8	37530.1	36433.8	36507.3	0	0	0	0	0	0	0	0	0	0	cluster 1
sp|P13807-2|GYS1_HUMAN	GYS1	Isoform 2 of Glycogen [starch] synthase, muscle	19.6	9		67204	69738.8	71070.8	58552.8	66505.2	89448.1	88402.3	90377.3	91286.4	83837.4	0	0	0	0	0	0	0	0	0	0	cluster 1
sp|Q5VW36|FOCAD_HUMAN	FOCAD	Focadhesin	10	9		35414.3	0	0	0	0	35818.8	0	0	22602	35757.2	0	0	0	0	0	0	0	0	0	0	cluster 1
sp|Q3MHD2|LSM12_HUMAN	LSM12	Protein LSM12 homolog	56.9	8		0	90022.8	68072.7	104151	72949	97770.1	99919.6	92392.7	102649	74992	0	0	0	0	72485.9	0	74370.6	66384.4	57513.3	0	cluster 1
sp|O43402|EMC8_HUMAN	EMC8	ER membrane protein complex subunit 8	56.2	8		63592.6	76741.9	56921.3	49218.6	51912.8	76987.6	75906.8	77432.9	88590	86506.9	57033.5	11713	10959.2	37961.2	92029.8	0	0	0	0	0	cluster 1
sp|Q9NZJ9|NUDT4_HUMAN	NUDT4	Diphosphoinositol polyphosphate phosphohydrolase 2	51.1	8		0	0	0	0	0	81193.4	95849.2	105172	108910	0	0	0	0	0	0	0	0	0	0	0	cluster 1
sp|Q9NZN8-4|CNOT2_HUMAN	CNOT2	Isoform 4 of CCR4-NOT transcription complex subunit 2	34.7	8		41447.8	52456.1	45631.5	41560.5	50179.3	42875.7	48423.2	48322.9	49225.8	34390.7	0	0	0	0	0	0	0	0	0	0	cluster 1
sp|O95801|TTC4_HUMAN	TTC4	Tetratricopeptide repeat protein 4	34.6	8		43945.2	45083.6	52158.9	50973	38025.3	64477	62306.4	69567.2	67401.2	65435.5	0	0	0	0	0	0	0	0	0	0	cluster 1
sp|Q5SGD2|PPM1L_HUMAN	PPM1L	Protein phosphatase 1L	28.1	8		0	0	0	0	0	55816.6	61494.1	71053.5	56989.3	25811.7	0	0	0	0	65148.3	0	0	0	0	0	cluster 1
sp|Q6NXR4|TTI2_HUMAN	TTI2	TELO2-interacting protein 2	25.2	8		59904.2	43192.3	33802.8	34549	33749.6	37090.1	33257.7	36361	37581.7	42317.1	0	0	0	0	0	0	0	0	0	0	cluster 1
sp|Q9H6T3-2|RPAP3_HUMAN	RPAP3	Isoform 2 of RNA polymerase II-associated protein 3	21.9	8		0	40590.4	23430.7	24840.8	29969.1	51934.1	63361.2	75520.9	86371.8	0	0	0	0	0	0	0	0	0	0	0	cluster 1
sp|Q9BT22|ALG1_HUMAN	ALG1	Chitobiosyldiphosphodolichol beta-mannosyltransferase	21.3	8		96531.6	105258	102135	107696	109642	152891	150137	152468	151365	122448	76964.6	74448.9	77776.4	85070.3	98752.7	77553.9	48301.6	56609.4	55226.7	50586.9	cluster 1
sp|Q9BXB1-2|LGR4_HUMAN	LGR4	Isoform 2 of Leucine-rich repeat-containing G-protein coupled receptor 4	20.9	8		0	36006.1	26509.3	38164.2	42720.6	60885.3	71254.5	68223.1	58992.1	46870.3	0	0	0	0	0	0	0	0	0	0	cluster 1
sp|P49336-2|CDK8_HUMAN	CDK8	Isoform 2 of Cyclin-dependent kinase 8	19	8		0	0	0	0	0	684445	646932	0	665434	0	0	0	0	0	0	0	0	0	0	0	cluster 1
sp|Q15386|UBE3C_HUMAN	UBE3C	Ubiquitin-protein ligase E3C	13.3	8		0	0	0	0	0	55370.2	54810	44982.7	49569.4	53309.8	0	0	0	0	0	0	0	0	0	0	cluster 1
sp|O75197|LRP5_HUMAN	LRP5	Low-density lipoprotein receptor-related protein 5	9	8		0	0	0	0	0	192411	0	246596	264410	0	0	0	0	0	0	0	0	0	0	0	cluster 1
sp|P15374|UCHL3_HUMAN	UCHL3	Ubiquitin carboxyl-terminal hydrolase isozyme L3	51.7	7		69834.6	57946.1	56611.4	54952.5	57674.2	87979.6	72328	73357.8	71034.8	88738.6	0	0	0	0	0	0	0	0	0	0	cluster 1
sp|Q9H1Y0|ATG5_HUMAN	ATG5	Autophagy protein 5	47.6	7		73699.1	68264.7	53229.7	56331.1	46973.4	54926.2	53014.4	43856.9	52039.3	59913.6	0	0	0	0	0	0	0	0	0	0	cluster 1
sp|Q9NT62-2|ATG3_HUMAN	ATG3	Isoform 2 of Ubiquitin-like-conjugating enzyme ATG3	41.8	7		63267.9	58465.2	49326.9	48905.6	46989.7	57859.4	49609.1	51131.3	53573.9	70335.8	0	0	0	0	0	0	0	0	0	0	cluster 1
sp|Q96I15-2|SCLY_HUMAN	SCLY	Isoform 2 of Selenocysteine lyase	39.7	7		0	0	0	0	0	63616	64229	65910.7	68976.4	55518.2	0	0	0	0	0	0	0	0	0	0	cluster 1
sp|O43639|NCK2_HUMAN	NCK2	Cytoplasmic protein NCK2	33.7	7		0	0	0	0	0	29201.7	22804.4	23724	22500.5	19381.6	0	0	0	0	0	0	0	0	0	0	cluster 1
sp|Q9BZV1|UBXN6_HUMAN	UBXN6	UBX domain-containing protein 6	32	7		0	0	0	0	0	67659.2	71744.6	85547	0	17587.2	0	0	0	0	0	0	0	0	0	0	cluster 1
sp|Q92968|PEX13_HUMAN	PEX13	Peroxisomal membrane protein PEX13	26.8	7		0	0	0	0	0	95510.6	106503	107683	115601	71561.5	45855.1	0	0	0	0	0	0	0	0	0	cluster 1
sp|Q9BW91-2|NUDT9_HUMAN	NUDT9	Isoform 2 of ADP-ribose pyrophosphatase, mitochondrial	25.3	7		53220.9	53934.1	57439	54041.9	57008.4	50688.8	55985.7	54126.2	53874.9	47725.6	0	0	0	0	0	0	0	0	0	0	cluster 1
sp|Q9H832|UBE2Z_HUMAN	UBE2Z	Ubiquitin-conjugating enzyme E2 Z	24	7		0	43771.9	0	37405.8	0	49316.9	42342.2	57385	52225.6	36486.8	0	0	0	0	0	0	0	0	0	0	cluster 1
sp|Q16222-2|UAP1_HUMAN	UAP1	Isoform AGX1 of UDP-N-acetylhexosamine pyrophosphorylase	21	7		0	0	0	0	0	107558	0	118460	115134	0	0	0	0	0	0	0	0	0	0	0	cluster 1
sp|P36915|GNL1_HUMAN	GNL1	Guanine nucleotide-binding protein-like 1	19.8	7		0	0	0	0	0	76053.7	62672.4	55815.1	0	67377.5	0	0	0	0	0	0	0	0	0	0	cluster 1
sp|Q9NP58-4|ABCB6_HUMAN	ABCB6	Isoform 2 of ATP-binding cassette sub-family B member 6, mitochondrial	17.8	7		0	0	0	0	0	32327.5	34657.6	43834.9	41601.6	0	0	0	0	0	0	0	0	0	0	0	cluster 1
sp|P51798-2|CLCN7_HUMAN	CLCN7	Isoform 2 of H(+)/Cl(-) exchange transporter 7	17.3	7		55218.2	42228.4	32463.2	25736.6	28825.6	62733.7	58792.1	60952.7	65209.3	59606.9	0	0	0	0	0	0	0	0	0	0	cluster 1
sp|Q6SZW1|SARM1_HUMAN	SARM1	NAD(+) hydrolase SARM1	16.7	7		0	0	0	0	0	0	85081.2	77317.9	106512	0	0	0	0	0	0	0	0	0	0	0	cluster 1
sp|Q86TI2|DPP9_HUMAN	DPP9	Dipeptidyl peptidase 9	15.6	7		0	0	0	0	0	48939.7	46825.4	52787.5	46930	0	0	0	0	0	0	0	0	0	0	0	cluster 1
sp|Q6NUQ1|RINT1_HUMAN	RINT1	RAD50-interacting protein 1	15	7		51060	54327.2	0	55709.6	0	66803.6	72561.3	70132.8	68651.3	60134.9	0	0	0	0	0	0	0	0	0	0	cluster 1
sp|P51809|VAMP7_HUMAN	VAMP7	Vesicle-associated membrane protein 7	41.8	6		0	0	0	0	0	53718	63864.3	68529.1	65710.3	75486.3	0	0	0	0	0	0	0	0	0	0	cluster 1
sp|P14649|MYL6B_HUMAN	MYL6B	Myosin light chain 6B	40.4	6		0	0	0	0	0	41622.7	43528.3	46535	47305.7	45236.6	0	0	0	0	0	0	0	0	0	0	cluster 1
sp|Q8WVC6|DCAKD_HUMAN	DCAKD	Dephospho-CoA kinase domain-containing protein	36.8	6		39154.3	42511	49854.9	53785	48155.7	62432.4	59665.7	60483.5	67271.5	61147	0	0	0	0	0	0	0	0	0	0	cluster 1
sp|Q9P2T1-2|GMPR2_HUMAN	GMPR2	Isoform 2 of GMP reductase 2	31.6	6		0	0	0	0	0	55327.8	52440.5	54081.6	54661.9	0	0	0	0	0	0	0	0	0	0	0	cluster 1
sp|Q96CN7|ISOC1_HUMAN	ISOC1	Isochorismatase domain-containing protein 1	28.2	6		50927.9	43546.6	63002.5	45884.8	40134.5	0	52507.1	55058	51481	49791.2	0	0	0	0	0	0	0	0	0	0	cluster 1
sp|P21912|SDHB_HUMAN	SDHB	Succinate dehydrogenase [ubiquinone] iron-sulfur subunit, mitochondrial	26.4	6		71779.6	85227.1	75260.2	82366.7	72781.4	86909.2	98220.5	110655	109850	88786.3	87930.8	85101.7	90553.6	83768.1	104157	60970.7	60903.5	60247.7	56690.6	59298.2	cluster 1
sp|Q9NUI1|DECR2_HUMAN	DECR2	Peroxisomal 2,4-dienoyl-CoA reductase	25.7	6		0	0	0	0	0	60266.4	55498.3	54494	50115.8	69829.2	0	0	0	0	0	0	0	0	0	0	cluster 1
sp|Q16204|CCDC6_HUMAN	CCDC6	Coiled-coil domain-containing protein 6	25.1	6		0	61290.6	52795.1	49915.9	47645.7	47249.3	48551	55654.2	56439.4	38319.5	0	0	0	0	0	30297.6	0	0	0	0	cluster 1
sp|Q8NBK3-5|SUMF1_HUMAN	SUMF1	Isoform 5 of Formylglycine-generating enzyme	25.1	6		0	0	0	0	0	0	96878.3	109118	72876.4	0	0	0	0	0	0	0	0	0	0	0	cluster 1
sp|P49354|FNTA_HUMAN	FNTA	Protein farnesyltransferase/geranylgeranyltransferase type-1 subunit alpha	23	6		24848.5	31474.1	0	0	0	59379.1	64643.5	62886.7	59547.2	40892.1	0	0	0	0	0	0	0	0	0	0	cluster 1
sp|P34059|GALNS_HUMAN	GALNS	N-acetylgalactosamine-6-sulfatase	22.6	6		0	0	0	0	0	41890.8	42759.9	42561.8	48424.6	34915.5	0	0	0	0	0	0	0	0	0	0	cluster 1
sp|Q9Y5Q0|FADS3_HUMAN	FADS3	Fatty acid desaturase 3	22	6		0	0	0	0	0	53763.8	57944.8	59589.7	59161.3	36524.5	0	0	0	0	0	0	0	0	0	0	cluster 1
sp|Q96GA3|LTV1_HUMAN	LTV1	Protein LTV1 homolog	21.7	6		170659	216888	205036	197639	203292	232565	228262	221990	229988	216391	114325	74872.3	0	139416	0	103741	96965.4	103742	0	0	cluster 1
sp|Q13491-4|GPM6B_HUMAN	GPM6B	Isoform 4 of Neuronal membrane glycoprotein M6-b	17.7	6		0	0	0	0	0	62793.2	71151.2	63472.9	73754.7	0	0	0	0	0	0	0	0	0	0	0	cluster 1
sp|P61009|SPCS3_HUMAN	SPCS3	Signal peptidase complex subunit 3	17.2	6		0	40860.3	33414.3	31650.8	35275	43356.1	51523.5	59571.6	46941.8	33507.7	0	0	0	0	0	0	0	0	0	0	cluster 1
sp|O43164-2|PJA2_HUMAN	PJA2	Isoform 2 of E3 ubiquitin-protein ligase Praja-2	15.8	6		61060.9	58528.1	0	34077	0	45872.3	42504.2	41178.6	45430.5	56045.4	0	0	0	0	0	0	0	0	0	0	cluster 1
sp|Q86WA8|LONP2_HUMAN	LONP2	Lon protease homolog 2, peroxisomal	13.6	6		0	0	0	0	0	57426.3	86310.6	80891.2	60643.4	55488	0	0	0	0	0	0	0	0	0	0	cluster 1
sp|Q86V21|AACS_HUMAN	AACS	Acetoacetyl-CoA synthetase	12.9	6		0	0	0	0	0	91163.3	106681	99037.6	101923	0	0	0	0	0	0	0	0	0	0	0	cluster 1
sp|Q8IY22|CMIP_HUMAN	CMIP	C-Maf-inducing protein	12.4	6		0	0	0	0	0	36720.8	22532.2	29771.2	33733.4	0	0	0	0	0	0	0	0	0	0	0	cluster 1
sp|P00489|PYGM_RABIT_HI3	PYGM	Glycogen phosphorylase_standard_watersHI3_standard	11.8	6		4.47581e+06	1.29578e+07	9.13083e+06	10798811	9.79108e+06	1.01182e+07	1.25711e+07	1.30378e+07	1.19569e+07	6438047	8.93349e+06	9.16936e+06	10291291	8747806	21444786	21075265	2.29057e+07	3.02419e+07	2.59122e+07	2.63242e+07	cluster 1
sp|Q9Y2M0|FAN1_HUMAN	FAN1	Fanconi-associated nuclease 1	9.7	6		0	0	0	0	0	58141.6	56047.3	43891.7	61920.6	0	0	0	0	0	0	0	0	0	0	0	cluster 1
sp|O94898|LRIG2_HUMAN	LRIG2	Leucine-rich repeats and immunoglobulin-like domains protein 2	7	6		0	0	0	0	0	0	49543.9	48474.2	45904.7	40165.2	0	0	0	0	0	0	0	0	0	0	cluster 1
sp|Q9BXV9|GON7_HUMAN	GON7	EKC/KEOPS complex subunit GON7	83	5		43828.9	59505.2	43947.8	50105.2	49836.1	64371.8	64027.5	70499.3	70233.1	45757.1	0	0	0	0	0	0	0	0	0	0	cluster 1
sp|Q9NX55|HYPK_HUMAN	HYPK	Huntingtin-interacting protein K	68.2	5		0	0	0	0	0	0	45770.4	49137.8	55983.2	70049.6	0	0	0	0	0	0	0	0	0	0	cluster 1
sp|P62330|ARF6_HUMAN	ARF6	ADP-ribosylation factor 6	44	5		0	0	0	0	0	0	60861.1	72363.5	77316.4	81051.2	0	0	0	0	0	0	0	0	0	0	cluster 1
sp|Q9BQE9-4|BCL7B_HUMAN	BCL7B	Isoform 4 of B-cell CLL/lymphoma 7 protein family member B	42.8	5		0	0	0	0	0	0	0	0	0	0	0	0	0	0	0	0	0	42230.4	59899.7	49154.1	cluster 1
sp|Q96HR3|MED30_HUMAN	MED30	Mediator of RNA polymerase II transcription subunit 30	38.2	5		0	0	0	0	0	107452	100208	100728	0	0	0	0	0	0	0	0	0	0	0	0	cluster 1
sp|O00233|PSMD9_HUMAN	PSMD9	26S proteasome non-ATPase regulatory subunit 9	31.4	5		0	0	0	0	0	48188.9	57833.2	61970.2	54081.3	75226.7	0	0	0	0	0	0	0	0	0	0	cluster 1
sp|O14618|CCS_HUMAN	CCS	Copper chaperone for superoxide dismutase	31	5		26545.9	33445.7	31428.5	37947.8	36147.5	58788.5	58264.8	55855.3	55211.9	43711.9	0	0	0	0	0	0	0	0	0	0	cluster 1
sp|Q9UIV1|CNOT7_HUMAN	CNOT7	CCR4-NOT transcription complex subunit 7	30.9	5		0	0	0	0	0	52557.2	60791	74873.1	63680.1	37015.7	0	0	0	0	0	0	0	0	0	0	cluster 1
sp|Q6PCB8-2|EMB_HUMAN	EMB	Isoform 2 of Embigin	29.2	5		0	0	0	0	0	69240.1	64656.7	64601.6	61535.8	0	0	0	0	0	0	0	0	0	0	0	cluster 1
sp|Q9BQ95|ECSIT_HUMAN	ECSIT	Evolutionarily conserved signaling intermediate in Toll pathway, mitochondrial	28.8	5		0	0	0	0	0	50365.2	57072.6	61521.2	58375.3	26539.3	0	0	0	0	0	0	0	0	0	0	cluster 1
sp|Q15526-2|SURF1_HUMAN	SURF1	Isoform 2 of Surfeit locus protein 1	26.7	5		0	0	0	0	0	51014.7	56018	59173.7	69154.9	0	0	0	0	0	69258.8	0	0	0	0	0	cluster 1
sp|P42574|CASP3_HUMAN	CASP3	Caspase-3	25.3	5		0	55771.7	50558.5	37184.7	49274	77103	84861.5	90653.2	97099.8	50679.1	0	0	0	0	0	0	0	0	0	0	cluster 1
sp|O94760|DDAH1_HUMAN	DDAH1	N(G),N(G)-dimethylarginine dimethylaminohydrolase 1	23.2	5		0	0	0	0	0	51009.8	59744.7	69296.7	50103.2	0	0	0	0	0	0	0	0	0	0	0	cluster 1
sp|Q96HF1|SFRP2_HUMAN	SFRP2	Secreted frizzled-related protein 2	22.7	5		45630.9	40589.7	33890.3	29665.7	34880.5	44657.4	42671.5	47640.2	44505.6	44222.5	31247.2	30173	0	24509.3	0	0	0	0	0	0	cluster 1
sp|Q7L1S5|CHST9_HUMAN	CHST9	Carbohydrate sulfotransferase 9	21.2	5		0	0	0	0	0	193919	213322	205567	198616	0	0	0	0	0	0	0	0	0	0	0	cluster 1
sp|Q9BZR6|RTN4R_HUMAN	RTN4R	Reticulon-4 receptor	19.5	5		0	0	0	0	0	162693	205304	0	214619	0	0	0	0	0	0	0	0	0	0	0	cluster 1
sp|Q14653-4|IRF3_HUMAN	IRF3	Isoform 4 of Interferon regulatory factor 3	18.3	5		0	0	0	0	0	56468.4	57645.8	57805.1	56956.6	0	0	0	0	0	0	0	0	0	0	0	cluster 1
sp|P51690|ARSL_HUMAN	ARSL	Arylsulfatase L	18	5		0	0	0	0	0	0	75495.6	87332.9	84377.4	0	0	0	0	0	0	0	0	0	0	0	cluster 1
sp|Q9HC36|MRM3_HUMAN	MRM3	rRNA methyltransferase 3, mitochondrial	17.6	5		65644.1	80376.1	42928.6	53602.7	57792.9	79464.9	86854.8	90807.3	101528	0	0	0	0	0	100041	63358.8	56368.2	78773	78108.6	74863.7	cluster 1
sp|Q9UK39|NOCT_HUMAN	NOCT	Nocturnin	17.6	5		0	0	0	0	0	0	0	121189	104097	57043.2	0	0	0	0	0	0	0	0	0	0	cluster 1
sp|Q9Y2W6-3|TDRKH_HUMAN	TDRKH	Isoform 2 of Tudor and KH domain-containing protein	16.7	5		0	0	25189.4	28103.2	29124	0	0	0	0	0	0	0	0	0	0	0	0	0	0	0	cluster 1
sp|P18075|BMP7_HUMAN	BMP7	Bone morphogenetic protein 7	16	5		0	0	0	0	0	50823.8	53986.3	57755.5	68299.9	0	0	0	0	0	0	0	0	0	0	0	cluster 1
sp|Q9UBP0-2|SPAST_HUMAN	SPAST	Isoform 2 of Spastin	15.3	5		0	0	0	0	0	171224	160991	166711	175705	0	0	0	0	0	0	0	0	0	0	0	cluster 1
sp|Q13586-2|STIM1_HUMAN	STIM1	Isoform 2 of Stromal interaction molecule 1	13.1	5		0	0	0	0	0	50650.5	43569.7	48107.1	64885.2	50187.2	0	0	0	0	0	0	0	0	0	0	cluster 1
sp|Q8TCD5|NT5C_HUMAN	NT5C	5'(3')-deoxyribonucleotidase, cytosolic type	43.8	4		0	0	0	0	0	105757	92176.4	78375.7	82907.8	0	0	0	0	0	0	0	0	0	0	0	cluster 1
sp|P31431-2|SDC4_HUMAN	SDC4	Isoform 2 of Syndecan-4	41.2	4		0	0	0	0	0	188943	192530	176240	190591	0	0	0	0	0	0	0	0	0	0	0	cluster 1
sp|Q7Z4H3-2|HDDC2_HUMAN	HDDC2	Isoform 2 of 5'-deoxynucleotidase HDDC2	34.1	4		29621.7	30616.8	31936.1	28997.7	31612.4	38328.5	38952.8	42322.8	37691.2	45690.3	0	0	0	0	0	0	0	0	0	0	cluster 1
sp|O95989|NUDT3_HUMAN	NUDT3	Diphosphoinositol polyphosphate phosphohydrolase 1	32.6	4		0	0	0	0	0	51123.8	57441.5	54216.7	53353.3	0	0	0	0	0	0	0	0	0	0	0	cluster 1
sp|P39210|MPV17_HUMAN	MPV17	Protein Mpv17	31.2	4		0	0	0	0	0	62245.3	65516.5	73474.7	76834	0	0	0	0	0	0	0	0	0	0	0	cluster 1
sp|Q9H2P9-4|DPH5_HUMAN	DPH5	Isoform 4 of Diphthine methyl ester synthase	30.5	4		88702.5	66350.9	0	67348.7	0	91958.5	84550.7	91237.4	83429.5	78048.7	0	0	39111.8	0	0	0	0	0	0	0	cluster 1
sp|Q9BY49|PECR_HUMAN	PECR	Peroxisomal trans-2-enoyl-CoA reductase	30	4		0	0	0	0	0	0	94922.8	94571.9	74844.4	47118.8	0	0	0	0	0	0	0	0	0	0	cluster 1
sp|Q9NPF0|CD320_HUMAN	CD320	CD320 antigen	24.5	4		0	0	0	0	0	56291.3	54680.7	57160.8	59374.3	31481.4	0	0	0	0	0	0	0	0	0	0	cluster 1
sp|Q8N5P1|ZC3H8_HUMAN	ZC3H8	Zinc finger CCCH domain-containing protein 8	19.2	4		0	0	0	0	0	339231	302376	0	316771	0	0	0	0	0	0	0	0	0	0	0	cluster 1
sp|Q96BH1|RNF25_HUMAN	RNF25	E3 ubiquitin-protein ligase RNF25	16.1	4		51349.2	50114.2	0	36269.1	0	44702.3	0	0	0	47304.5	0	0	0	0	0	0	0	0	0	0	cluster 1
sp|Q15629-2|TRAM1_HUMAN	TRAM1	Isoform 2 of Translocating chain-associated membrane protein 1	13.1	4		0	0	27595.3	24498.7	0	0	43441.3	52307.7	47591.4	111615	0	0	0	0	0	0	0	0	0	0	cluster 1
sp|O75084|FZD7_HUMAN	FZD7	Frizzled-7	10.5	4		0	0	0	0	0	94905.6	77651.4	110970	110386	58792.5	0	0	0	0	0	0	0	0	0	0	cluster 1
sp|Q9H6U8-3|ALG9_HUMAN	ALG9	Isoform 3 of Alpha-1,2-mannosyltransferase ALG9	10.5	4		0	0	0	0	0	62778.2	65505.4	70907.2	77247.5	0	0	0	0	0	0	0	0	0	0	0	cluster 1
sp|O95352-2|ATG7_HUMAN	ATG7	Isoform 2 of Ubiquitin-like modifier-activating enzyme ATG7	9.6	4		0	0	0	0	0	0	33016.7	35441.2	33609.7	0	0	0	0	0	0	0	0	0	0	0	cluster 1
sp|Q9Y217|MTMR6_HUMAN	MTMR6	Myotubularin-related protein 6	9.2	4		0	0	0	0	0	45812.6	49888.4	45702.4	37203.3	27607.1	0	0	0	0	0	0	0	0	0	0	cluster 1
sp|P10398|ARAF_HUMAN	ARAF	Serine/threonine-protein kinase A-Raf	9.2	4		0	0	0	0	0	49563.4	53131.6	71232.7	51740.7	0	0	0	0	0	0	0	0	0	0	0	cluster 1
sp|Q00653-4|NFKB2_HUMAN	NFKB2	Isoform 4 of Nuclear factor NF-kappa-B p100 subunit	8.8	4		0	0	0	0	0	159179	162142	152497	152835	0	0	0	0	0	0	0	0	0	0	0	cluster 1
sp|P84157|MXRA7_HUMAN	MXRA7	Matrix-remodeling-associated protein 7	39.7	3		0	0	0	0	0	0	368875	381577	328864	0	0	0	0	0	0	0	0	0	0	0	cluster 1
sp|P14209-3|CD99_HUMAN	CD99	Isoform 3 of CD99 antigen	34.3	3		0	0	0	0	0	41642.6	39260.7	51649.1	55895.6	0	0	0	0	0	0	0	0	0	0	0	cluster 1
sp|Q6ICB0|DESI1_HUMAN	DESI1	Desumoylating isopeptidase 1	33.9	3		0	0	0	0	0	69286.4	59603.6	70312.7	70053.8	0	0	0	0	0	0	0	0	0	0	0	cluster 1
sp|P01033|TIMP1_HUMAN	TIMP1	Metalloproteinase inhibitor 1	29.5	3		0	59985.7	0	0	0	37475.7	46824.1	53276.5	54385.4	37544.9	0	0	0	0	0	0	0	0	0	0	cluster 1
sp|Q16831|UPP1_HUMAN	UPP1	Uridine phosphorylase 1	23.9	3		0	0	0	0	0	0	37930.2	38510	41250.7	0	0	0	0	0	0	0	0	0	0	0	cluster 1
sp|Q9UJ14-5|GGT7_HUMAN	GGT7	Isoform 3 of Glutathione hydrolase 7	21.1	3		0	0	0	0	0	121134	109975	83001.3	95998.9	0	0	0	0	0	0	0	0	0	0	0	cluster 1
sp|P19883-2|FST_HUMAN	FST	Isoform 2 of Follistatin	18	3		0	0	29806.5	23662	0	45535.4	50098.7	47173.4	41652.1	40939.4	0	0	0	0	0	0	0	0	0	0	cluster 1
sp|Q9H2V7-2|SPNS1_HUMAN	SPNS1	Isoform 2 of Protein spinster homolog 1	14.3	3		0	0	0	0	0	93332.2	108706	125306	116322	0	0	0	0	0	0	0	0	0	0	0	cluster 1
sp|Q7Z422-2|SZRD1_HUMAN	SZRD1	Isoform 2 of SUZ domain-containing protein 1	27.3	2		0	0	0	0	0	31508.7	38057.7	32757.2	33097.4	0	0	0	0	0	0	0	0	0	0	0	cluster 1
sp|P61803|DAD1_HUMAN	DAD1	Dolichyl-diphosphooligosaccharide--protein glycosyltransferase subunit DAD1	19.5	2		0	0	0	0	0	107800	170037	255754	279024	0	0	0	0	0	0	0	0	0	0	0	cluster 1
sp|Q9H6H4|REEP4_HUMAN	REEP4	Receptor expression-enhancing protein 4	14	2		58539.2	48672.5	0	38685.4	0	54192.5	51521.5	54090.5	53632.3	42788.4	0	0	0	0	0	0	0	0	0	0	cluster 1
sp|P55083-2|MFAP4_HUMAN	MFAP4	Isoform 2 of Microfibril-associated glycoprotein 4	11	2		0	0	0	0	0	81217.3	86234.6	85582.4	103917	0	0	0	0	0	0	0	0	0	0	0	cluster 1
sp|Q96S97|MYADM_HUMAN	MYADM	Myeloid-associated differentiation marker	10.2	2		0	0	0	0	0	115069	129352	153641	148033	0	0	0	0	0	134380	0	0	0	0	0	cluster 1
sp|Q15149-3|PLEC_HUMAN	PLEC	Isoform 3 of Plectin	62	248		0	0	0	0	0	0	0	0	0	0	0	0	0	0	0	0	0	0	0	0	cluster 2
sp|Q15149-8|PLEC_HUMAN	PLEC	Isoform 8 of Plectin	61.8	247		171190	188755	165421	167167	164912	237149	238877	247339	255465	252792	127292	132028	129309	128668	136921	101352	94262.4	84522.7	86436.5	88376.9	cluster 2
sp|Q9UPN3-2|MACF1_HUMAN	MACF1	Isoform 2 of Microtubule-actin cross-linking factor 1, isoforms 1/2/3/5	51.5	189		171397	191102	182679	177391	180632	209935	211054	205077	219271	176886	121587	129378	135762	136941	118291	142760	143295	137714	154431	141559	cluster 2
sp|O75369-8|FLNB_HUMAN	FLNB	Isoform 8 of Filamin-B	80.5	186		363072	417544	367178	376936	377206	398956	400746	428152	434432	385319	314399	297922	291666	292408	246571	259114	222466	233185	218461	219946	cluster 2
sp|Q14980-2|NUMA1_HUMAN	NUMA1	Isoform 2 of Nuclear mitotic apparatus protein 1	76.5	186		653113	639753	555509	534999	537558	715283	686877	682382	708885	777240	300810	299900	298002	298536	237785	396208	385834	380235	390250	390982	cluster 2
sp|P35580|MYH10_HUMAN	MYH10	Myosin-10	69.3	175		964398	978334	892183	877631	866419	1.07527e+06	1.07781e+06	1085903	1.09334e+06	1064639	496650	500347	482522	491750	416364	387140	382991	379130	410404	379545	cluster 2
sp|P21333-2|FLNA_HUMAN	FLNA	Isoform 2 of Filamin-A	72.7	174		747299	832933	757834	756098	761601	893380	899417	924418	933559	838988	508801	477341	486668	472466	397830	369639	360251	342552	347968	356322	cluster 2
sp|P35580-2|MYH10_HUMAN	MYH10	Isoform 2 of Myosin-10	68.8	174		0	0	0	0	0	0	0	0	0	0	0	0	0	0	0	0	0	0	0	0	cluster 2
sp|P35579|MYH9_HUMAN	MYH9	Myosin-9	67	144		259697	262635	235369	233172	233830	288171	285246	282866	290958	291933	128696	125311	125497	132757	106154	102480	106558	102062	103807	106667	cluster 2
sp|Q14315|FLNC_HUMAN	FLNC	Filamin-C	44.3	97		189426	205716	175286	170202	168270	236866	247869	264448	252101	191829	118532	108296	114803	117874	125943	85444.7	92954.6	97430	87349.1	95005.2	cluster 2
sp|Q14152|EIF3A_HUMAN	EIF3A	Eukaryotic translation initiation factor 3 subunit A	59.3	88		531782	658916	545843	540862	539344	744978	720038	725271	781223	645148	425285	414174	422764	393812	318807	290993	250284	229093	276756	252111	cluster 2
sp|Q8WXH0-2|SYNE2_HUMAN	SYNE2	Isoform 2 of Nesprin-2	20	86		108481	174074	191972	195554	189996	212390	208002	196352	197708	92301.6	124384	123437	137006	115562	100962	126309	117432	125912	131095	124755	cluster 2
sp|Q86UP2-2|KTN1_HUMAN	KTN1	Isoform 2 of Kinectin	60.2	81		105163	124296	111883	108298	110318	150934	152016	152347	161047	160090	71589.3	78360.4	77463.6	75839.5	61898.7	102525	109986	114920	120829	109700	cluster 2
sp|P60709|ACTB_HUMAN	ACTB	Actin, cytoplasmic 1	99.5	58		7951505	18479122	7998752	13045382	12316654	15964747	15709406	18130322	19242530	9758670	8.23903e+06	5.15722e+06	7197517	8258232	10913827	9073056	9371975	8482173	9840390	8692851	cluster 2
sp|Q5JPE7-2|NOMO2_HUMAN	NOMO2	Isoform 2 of Nodal modulator 2	58.2	52		338026	485115	364249	393801	397744	626190	678160	731780	718763	439764	247572	245124	250193	259154	282460	162653	163551	155341	151700	158028	cluster 2
sp|P33991|MCM4_HUMAN	MCM4	DNA replication licensing factor MCM4	66.7	50		328486	389959	362461	358730	349239	424444	447671	448243	462983	397180	175794	176921	178086	173381	153157	157932	151689	149305	146564	147952	cluster 2
sp|P49736|MCM2_HUMAN	MCM2	DNA replication licensing factor MCM2	66.3	50		275179	386486	292158	344192	320943	435131	466573	494918	516484	371274	180311	175922	166644	177475	187607	136404	138435	141713	136532	149356	cluster 2
sp|Q9BSJ8-2|ESYT1_HUMAN	ESYT1	Isoform 2 of Extended synaptotagmin-1	57.4	50		390970	502445	431428	438335	462301	665812	651914	689876	673209	507604	372516	362415	374760	367608	361658	214301	213593	216342	216837	216390	cluster 2
sp|Q86VP6|CAND1_HUMAN	CAND1	Cullin-associated NEDD8-dissociated protein 1	48.5	50		320126	319038	293345	285526	281109	329675	335788	327217	328075	348302	227766	229781	226849	224950	179831	172404	164642	170263	175113	172715	cluster 2
sp|P33992|MCM5_HUMAN	MCM5	DNA replication licensing factor MCM5	71.7	49		214969	218860	233156	225654	235335	304647	306653	303638	291754	249309	127057	126878	138693	125204	121998	133458	132257	122371	118716	121970	cluster 2
sp|O14980|XPO1_HUMAN	XPO1	Exportin-1	52.5	49		367994	457648	430403	430127	430955	543277	555567	570358	590182	487618	215291	215649	213275	228293	204002	129963	75720.5	92862.7	0	81959.7	cluster 2
sp|Q9Y4G6|TLN2_HUMAN	TLN2	Talin-2	32.8	49		152367	128509	111037	108046	114476	133924	140433	134966	139375	150361	74276.8	76774	77218	79141	63576.3	97163.8	100234	95660.7	94345	97727.5	cluster 2
sp|P25205|MCM3_HUMAN	MCM3	DNA replication licensing factor MCM3	71.2	48		237213	285918	264835	239547	245772	326139	320858	340316	353369	285108	137428	137451	145126	134646	141288	128705	126356	122388	124666	125852	cluster 2
sp|Q15020|SART3_HUMAN	SART3	Squamous cell carcinoma antigen recognized by T-cells 3	56	48		200126	187580	137793	154535	149678	227636	227770	236086	246464	241754	168238	159516	158547	164475	149139	42854.7	77497	117858	111758	96718.9	cluster 2
sp|Q6PKG0|LARP1_HUMAN	LARP1	La-related protein 1	59.4	47		218339	193440	187704	188421	182090	260538	260172	276386	264557	242356	167036	175033	158475	164177	142430	136487	133739	140545	133620	128087	cluster 2
sp|O00429|DNM1L_HUMAN	DNM1L	Dynamin-1-like protein	68.8	46		948195	999625	837183	815660	821743	1.13616e+06	1.10321e+06	1.01417e+06	1.17825e+06	1.05575e+06	465910	473503	436967	454184	441857	212659	209478	184070	189024	177927	cluster 2
sp|O00429-6|DNM1L_HUMAN	DNM1L	Isoform 6 of Dynamin-1-like protein	67.2	45		111083	113543	111299	105282	99650.5	131279	130978	147617	141618	144523	54354.9	57511.7	57607	52591	0	0	0	0	0	0	cluster 2
sp|O00429-4|DNM1L_HUMAN	DNM1L	Isoform 3 of Dynamin-1-like protein	68.4	44		0	0	0	0	0	0	0	0	0	0	0	0	0	0	0	0	0	0	0	0	cluster 2
sp|Q9Y678|COPG1_HUMAN	COPG1	Coatomer subunit gamma-1	64.8	41		235739	237870	218505	225809	226640	298161	314642	313261	309146	244022	177691	180351	173264	179936	183300	85789.6	104523	103815	119563	127443	cluster 2
sp|O43847-2|NRDC_HUMAN	NRDC	Isoform 2 of Nardilysin	44.4	41		110501	107652	95628	95785.7	96474.5	122768	131027	125159	129166	128405	58151.3	59203.9	55641.5	66537.7	59640.4	0	0	0	0	0	cluster 2
sp|O95573|ACSL3_HUMAN	ACSL3	Long-chain-fatty-acid--CoA ligase 3	70.8	39		402240	518117	450833	464489	465713	690526	700735	729161	760501	574732	295472	291365	291034	303613	257908	194296	180679	169582	165197	157897	cluster 2
sp|Q99613|EIF3C_HUMAN	EIF3C	Eukaryotic translation initiation factor 3 subunit C	45.3	39		870810	973110	914555	961209	895831	1.26471e+06	1309493	1.33147e+06	1.30943e+06	1033760	546037	548850	578312	531279	534576	410345	368157	384125	345285	367427	cluster 2
sp|Q9BXJ9|NAA15_HUMAN	NAA15	N-alpha-acetyltransferase 15, NatA auxiliary subunit	46.8	35		126452	137226	121037	121605	121978	141436	147848	151560	150421	140268	95680.6	92878.8	93283.9	93972.3	80206.1	95797	88871.2	93035.2	96917.7	94550.1	cluster 2
sp|Q9UGP8|SEC63_HUMAN	SEC63	Translocation protein SEC63 homolog	46.1	35		123090	137066	125016	119354	123147	175942	179740	191284	194390	116996	88373.3	87645.5	77878.9	81796.1	82460.6	94518.9	89461.2	94014.1	88299.9	80369.8	cluster 2
sp|P07942|LAMB1_HUMAN	LAMB1	Laminin subunit beta-1	23.5	35		164025	199213	159711	154556	165967	221114	233664	243022	236774	167684	92828.6	97585.1	96545	97647.7	104699	60254.3	69486	57614.3	67128.5	81647.5	cluster 2
sp|Q02818|NUCB1_HUMAN	NUCB1	Nucleobindin-1	73.3	34		386778	365073	279292	283576	303490	322304	321403	333459	337984	338531	261039	292695	273670	266815	233616	175244	195241	199799	213841	202280	cluster 2
sp|P19174-2|PLCG1_HUMAN	PLCG1	Isoform 2 of 1-phosphatidylinositol 4,5-bisphosphate phosphodiesterase gamma-1	42.5	34		128387	159095	122961	128324	134782	176072	187733	186550	195431	111112	0	0	0	0	115889	0	0	0	0	0	cluster 2
sp|Q9Y262|EIF3L_HUMAN	EIF3L	Eukaryotic translation initiation factor 3 subunit L	74.1	32		217306	367347	298636	322515	315987	410246	445683	445213	457663	272820	137808	150266	159706	156169	183930	134706	136104	130327	119450	126853	cluster 2
sp|Q69YH5|CDCA2_HUMAN	CDCA2	Cell division cycle-associated protein 2	50.5	32		93698.1	140683	142918	126450	144371	155347	167199	189726	180479	158576	0	0	0	0	169927	98338.1	148813	105991	146814	148549	cluster 2
sp|O43242|PSMD3_HUMAN	PSMD3	26S proteasome non-ATPase regulatory subunit 3	64	31		186614	212337	194034	202912	188750	264872	287735	290716	286464	222094	92698	98547.3	98361.7	98478.7	104299	89956.6	85872.3	97656.1	95830.8	87814.7	cluster 2
sp|O75083|WDR1_HUMAN	WDR1	WD repeat-containing protein 1	68.5	30		148821	268803	225555	226667	238203	292467	302801	315765	319729	285873	123449	116964	119790	116273	129202	94725.6	84916.8	77420.2	83463.4	81435.6	cluster 2
sp|Q13283|G3BP1_HUMAN	G3BP1	Ras GTPase-activating protein-binding protein 1	63.9	30		914461	1.02295e+06	971896	886342	854304	948554	985368	958193	1.01396e+06	961648	681856	637128	646205	648749	515145	516816	468113	454952	492355	475693	cluster 2
sp|Q9NTK5|OLA1_HUMAN	OLA1	Obg-like ATPase 1	83.1	29		211730	238464	212079	212069	214195	289916	281798	283296	278878	265370	125756	127340	126262	118805	114518	136027	129490	123797	135809	126969	cluster 2
sp|Q96QE3|ATAD5_HUMAN	ATAD5	ATPase family AAA domain-containing protein 5	19.5	29		197266	318346	277917	280735	611346	296497	305717	297565	298637	308551	0	0	0	0	0	316742	343894	349686	151404	166443	cluster 2
sp|Q0VF96|CGNL1_HUMAN	CGNL1	Cingulin-like protein 1	30.3	28		302875	235657	262046	243670	260939	281690	275646	279755	272060	245397	0	0	0	0	0	0	0	0	0	0	cluster 2
sp|P63244|RACK1_HUMAN	RACK1	Receptor of activated protein C kinase 1	92.4	27		592876	985798	788883	757665	771515	987973	1.12931e+06	1.20028e+06	1299385	729514	492459	493112	570171	496591	899746	859684	741186	797670	854208	815377	cluster 2
sp|P23284|PPIB_HUMAN	PPIB	Peptidyl-prolyl cis-trans isomerase B	70.8	27		1.32049e+06	1.72549e+06	1.47695e+06	1.53062e+06	1.55267e+06	2.4614e+06	2300996	2.38635e+06	2.49404e+06	2.15492e+06	1213583	1.23493e+06	1.26955e+06	1.3291e+06	1.11082e+06	2185837	2000957	1.82576e+06	1.90861e+06	1.89668e+06	cluster 2
sp|Q13153|PAK1_HUMAN	PAK1	Serine/threonine-protein kinase PAK 1	61.3	27		156785	211186	164915	179344	165192	204233	239565	250105	248773	179166	128321	141167	139712	139674	158354	81505.8	84342.2	94553.8	105468	101782	cluster 2
sp|Q14BN4-2|SLMAP_HUMAN	SLMAP	Isoform 2 of Sarcolemmal membrane-associated protein	42	27		113992	109365	106013	92372.1	90608	100731	101175	97940.8	101827	120193	0	0	0	0	56972.8	0	0	0	0	0	cluster 2
sp|P47756-2|CAPZB_HUMAN	CAPZB	Isoform 2 of F-actin-capping protein subunit beta	77.2	26		399119	356909	311504	318500	298921	345087	341280	372590	347125	444541	261744	267719	269152	277509	192174	150327	169770	157489	164770	167000	cluster 2
sp|P55268|LAMB2_HUMAN	LAMB2	Laminin subunit beta-2	22.9	26		154483	136448	118638	111338	115040	147403	144515	140523	147577	171626	90547.1	80001.1	74573.6	91854.6	42140.4	0	0	0	0	0	cluster 2
sp|Q15738|NSDHL_HUMAN	NSDHL	Sterol-4-alpha-carboxylate 3-dehydrogenase, decarboxylating	71.8	25		236134	313245	248338	241525	242298	336394	347306	365855	366407	296006	220025	186744	201200	218868	236871	143196	160404	150247	157376	151957	cluster 2
sp|Q07866-3|KLC1_HUMAN	KLC1	Isoform G of Kinesin light chain 1	52.8	25		76908.6	67599.6	60059.6	59648.7	56241.6	74957	69774.7	69633.3	75243.8	83664.2	29381.9	38557.7	35907	37600.9	0	0	0	0	0	0	cluster 2
sp|O15371-2|EIF3D_HUMAN	EIF3D	Isoform 2 of Eukaryotic translation initiation factor 3 subunit D	63.7	24		196008	279168	230694	232405	236087	329882	332568	341381	358775	234167	122931	131914	121526	129968	120321	78656.7	73021	73910.1	82920.6	82560.6	cluster 2
sp|Q14997|PSME4_HUMAN	PSME4	Proteasome activator complex subunit 4	22.1	24		202208	220418	215944	213596	209079	209680	227846	212971	240604	242544	0	0	0	0	0	0	0	0	0	0	cluster 2
sp|Q96T51|RUFY1_HUMAN	RUFY1	RUN and FYVE domain-containing protein 1	41.4	23		121922	149477	159466	159030	154788	191822	178432	188874	178207	162583	0	0	0	0	0	0	0	0	0	0	cluster 2
sp|O95613-2|PCNT_HUMAN	PCNT	Isoform 2 of Pericentrin	12.9	23		246380	192634	158227	170064	166939	225790	229202	192701	216812	133535	0	0	0	0	0	134898	0	191542	151054	192590	cluster 2
sp|P49407-2|ARRB1_HUMAN	ARRB1	Isoform 1B of Beta-arrestin-1	73.9	22		191023	219816	152573	152648	161883	184199	188497	213220	223286	210229	140782	151945	154102	163399	126878	112291	109399	109713	116448	112671	cluster 2
sp|Q99439|CNN2_HUMAN	CNN2	Calponin-2	79.3	21		146747	199212	167385	170410	167719	243212	238588	247457	266839	208461	127451	125341	131887	127953	132270	69070.3	87057.6	83505.1	95889.8	95076.3	cluster 2
sp|P30040|ERP29_HUMAN	ERP29	Endoplasmic reticulum resident protein 29	75.5	21		578044	798788	643805	609192	657630	945664	889569	1.04893e+06	1.12704e+06	518596	434754	381860	380929	380133	448352	267289	265219	259622	272754	286124	cluster 2
sp|P60891|PRPS1_HUMAN	PRPS1	Ribose-phosphate pyrophosphokinase 1	65.1	21		251610	234445	211995	208251	212807	285298	282019	288927	293441	325195	138931	139980	139683	124905	106783	116819	115994	117443	117228	117339	cluster 2
sp|Q8N8S7|ENAH_HUMAN	ENAH	Protein enabled homolog	46.7	21		321098	348970	310120	296976	294043	357792	342741	354382	365763	369174	224799	218477	203542	204167	140650	145271	159243	159557	162416	156446	cluster 2
sp|Q12797|ASPH_HUMAN	ASPH	Aspartyl/asparaginyl beta-hydroxylase	43.3	21		192812	228075	194766	186782	191328	266264	258366	291698	328878	256340	164411	131894	130610	148746	189533	101775	106197	108617	129126	93404.7	cluster 2
sp|O60502|OGA_HUMAN	OGA	Protein O-GlcNAcase	34	21		228269	230359	216682	222017	229040	310135	305226	292827	314883	256492	0	0	0	0	0	0	0	0	0	0	cluster 2
sp|P42356|PI4KA_HUMAN	PI4KA	Phosphatidylinositol 4-kinase alpha	15.4	21		0	122889	0	0	0	86514.6	80988.7	79861.9	82058.7	67047.4	0	0	0	0	0	0	0	0	0	0	cluster 2
sp|P50748|KNTC1_HUMAN	KNTC1	Kinetochore-associated protein 1	14	21		102344	107383	94432	100586	98850.1	106039	119258	112848	109559	90749.8	0	0	0	0	0	0	0	0	0	0	cluster 2
sp|Q14257-2|RCN2_HUMAN	RCN2	Isoform 2 of Reticulocalbin-2	71.6	20		523767	1.17233e+06	935880	959317	1.01437e+06	1.51244e+06	1.64968e+06	1.779e+06	1749870	651566	372409	330107	403001	364210	530479	204718	164300	199046	157822	201637	cluster 2
sp|P62826|RAN_HUMAN	RAN	GTP-binding nuclear protein Ran	63.4	20		2.73579e+06	2899734	2.45495e+06	2.31314e+06	2.31799e+06	2.63658e+06	2722413	2668376	2.83188e+06	2.90482e+06	1.78235e+06	1.74792e+06	1.7027e+06	1.65667e+06	1.1927e+06	2.51441e+06	2.2306e+06	2.04472e+06	2.17334e+06	2.10125e+06	cluster 2
sp|P54687|BCAT1_HUMAN	BCAT1	Branched-chain-amino-acid aminotransferase, cytosolic	61.7	20		393882	604440	482722	499736	527156	607566	636884	666305	664364	390410	192802	177915	213858	194804	220747	113280	120588	119714	132095	129790	cluster 2
sp|Q14554|PDIA5_HUMAN	PDIA5	Protein disulfide-isomerase A5	57.4	20		0	119685	85514.5	66908.3	89761.5	161694	175585	189772	211698	128205	0	0	0	0	0	0	0	0	0	0	cluster 2
sp|Q8IV08|PLD3_HUMAN	PLD3	5'-3' exonuclease PLD3	52.2	20		66213.4	141729	102622	110532	105977	144161	164511	169796	197067	109173	91045.3	80111.4	89441.8	79707.1	155044	108028	100220	104668	102384	98001.5	cluster 2
sp|O60701|UGDH_HUMAN	UGDH	UDP-glucose 6-dehydrogenase	49.6	20		96461.2	93582.1	80275.5	84753.2	82537.4	96242.9	101364	104023	112712	88745.7	0	0	0	0	0	0	0	0	0	0	cluster 2
sp|Q9NP72|RAB18_HUMAN	RAB18	Ras-related protein Rab-18	83.5	19		176047	244973	145513	166754	173945	333930	404089	409168	461403	309405	138102	132115	144012	137498	212985	118067	122525	122880	129320	130589	cluster 2
sp|P00338-4|LDHA_HUMAN	LDHA	Isoform 4 of L-lactate dehydrogenase A chain	75.9	19		78245	81286.1	79261.9	81978.3	85864.9	97819.7	97377.7	92440.6	94334.6	98089.3	0	0	0	0	0	0	0	0	0	0	cluster 2
sp|P16949|STMN1_HUMAN	STMN1	Stathmin	75.8	19		548929	946778	901644	876531	873839	1.464e+06	1.56151e+06	1.66513e+06	1.6804e+06	1.08237e+06	259586	250563	325997	229782	243363	284780	217586	296413	259722	256305	cluster 2
sp|Q15417|CNN3_HUMAN	CNN3	Calponin-3	72	19		303225	428781	298270	320100	384208	408580	428910	491812	498392	360748	267071	271076	248421	274732	239518	134409	137993	162693	164734	158280	cluster 2
sp|Q13561|DCTN2_HUMAN	DCTN2	Dynactin subunit 2	68.6	19		92214.8	132318	96104.7	107586	107967	148500	153443	160393	160011	109830	68436.3	68993.1	77246.3	72041.6	78207.2	59053.1	54264.3	48058.8	52408	55370.2	cluster 2
sp|Q9BTE3-2|MCMBP_HUMAN	MCMBP	Isoform 2 of Mini-chromosome maintenance complex-binding protein	46.9	19		91593.6	94675.1	91976.3	90259.8	90584.1	93981.7	90596.8	100787	96586.3	91763.4	55779.4	53331.9	53132.8	49687.3	0	0	0	0	0	0	cluster 2
sp|Q9UBB6-3|NCDN_HUMAN	NCDN	Isoform 3 of Neurochondrin	38.3	19		85703	84987.1	82690.6	77149.1	75646.3	107877	102682	109220	121091	111006	0	0	0	0	0	0	0	0	0	0	cluster 2
sp|A0AVT1|UBA6_HUMAN	UBA6	Ubiquitin-like modifier-activating enzyme 6	28.8	19		56370.6	51333.4	52002.6	51281.1	55832.5	62583.8	59964.9	63264.5	63908.9	63065.9	0	0	0	0	0	0	0	0	0	0	cluster 2
sp|Q5JSH3|WDR44_HUMAN	WDR44	WD repeat-containing protein 44	27.9	19		110667	48852.7	0	64547.3	0	63940.3	71601.5	68677.9	57285	74336	0	0	0	0	0	0	0	0	0	0	cluster 2
sp|O75116|ROCK2_HUMAN	ROCK2	Rho-associated protein kinase 2	21.5	19		60979.9	52236.7	48532.1	47834.9	47098.2	57225.5	60281.6	57270.2	57711.9	65371.8	40934.7	31279.6	27969.1	39013.7	0	0	0	0	0	0	cluster 2
sp|P08069|IGF1R_HUMAN	IGF1R	Insulin-like growth factor 1 receptor	20.7	19		157907	150894	114553	123324	123167	200106	170482	184108	190334	222071	0	0	0	0	96139.8	0	0	0	0	0	cluster 2
sp|P09936|UCHL1_HUMAN	UCHL1	Ubiquitin carboxyl-terminal hydrolase isozyme L1	92.4	18		246063	314998	278904	287013	270884	373366	359157	364059	369875	314828	84645.5	85758.9	95192.9	97825.2	88043.7	67998	62996	64984.9	63492.5	58697.8	cluster 2
sp|Q9BTX1-2|NDC1_HUMAN	NDC1	Isoform 2 of Nucleoporin NDC1	32.2	18		190477	256442	205187	222801	220010	233706	242265	263967	264179	171973	119427	120998	120169	116760	135104	91248.8	92603	90563.6	94504.9	90770	cluster 2
sp|O75448-2|MED24_HUMAN	MED24	Isoform 2 of Mediator of RNA polymerase II transcription subunit 24	29.7	18		0	63875	59016.3	59316.7	52929.2	47484.9	0	54655.7	46130.4	0	0	0	0	0	0	0	0	0	0	0	cluster 2
sp|P12004|PCNA_HUMAN	PCNA	Proliferating cell nuclear antigen	75.9	17		840941	1.10946e+06	767623	838666	884473	1.31492e+06	1.38615e+06	1.62815e+06	1.54505e+06	526602	625479	576798	563932	489020	913183	408805	392108	383858	392600	369633	cluster 2
sp|Q9Y5K5-2|UCHL5_HUMAN	UCHL5	Isoform 2 of Ubiquitin carboxyl-terminal hydrolase isozyme L5	75.9	17		60952.2	142619	127082	132314	144770	158121	175682	177883	170778	58496	0	0	0	0	109070	130509	129971	133051	130374	131417	cluster 2
sp|P09211|GSTP1_HUMAN	GSTP1	Glutathione S-transferase P	74.3	17		1.28523e+06	2.32153e+06	1.7487e+06	1.87758e+06	1911854	2.88492e+06	3371026	3.79723e+06	3.69398e+06	1.2357e+06	531650	460404	587905	477037	777617	326624	308116	298906	338308	315114	cluster 2
sp|P16422|EPCAM_HUMAN	EPCAM	Epithelial cell adhesion molecule	55.1	17		78764.3	113989	86369.1	85476.5	98407	183862	181600	200689	184044	172828	100543	102122	110906	93285.6	107447	0	0	73063.9	75788.3	73237	cluster 2
sp|Q9Y376|CAB39_HUMAN	CAB39	Calcium-binding protein 39	49.3	17		79411.9	80032.7	76621.1	71739.6	76039.7	100154	101213	118199	112130	92884.5	46402	0	61585	58630.5	58077.6	0	0	0	0	0	cluster 2
sp|Q9Y4P3|TBL2_HUMAN	TBL2	Transducin beta-like protein 2	45.9	17		325762	322811	310439	278297	281989	355140	371097	347449	340102	404032	193188	207021	204975	211825	141464	247622	169389	199693	169476	184586	cluster 2
sp|Q9NR23|GDF3_HUMAN	GDF3	Growth/differentiation factor 3	40.9	17		431142	725040	615281	616382	634643	655694	726656	772812	797133	433365	233636	203696	226758	216761	342654	137512	239776	246073	214276	279027	cluster 2
sp|O15075|DCLK1_HUMAN	DCLK1	Serine/threonine-protein kinase DCLK1	38.4	17		59915.9	59784.5	66680.1	59714.7	65888.2	69900.5	60949.6	65677.9	70239.1	84937.5	0	0	0	0	0	0	0	0	0	0	cluster 2
sp|P57737-3|CORO7_HUMAN	CORO7	Isoform 3 of Coronin-7	23.4	17		1.04422e+06	820697	887709	908062	932076	1.60046e+06	1.60352e+06	1.70942e+06	1.80178e+06	1.49256e+06	631810	638576	644481	635050	1.48003e+06	325877	370870	355746	391147	368722	cluster 2
sp|Q9BTW9|TBCD_HUMAN	TBCD	Tubulin-specific chaperone D	22.9	17		85540.1	55546.2	43917.9	47485.8	43311.8	53260	54633	58004	57646.7	61343.4	0	0	0	0	0	0	0	0	73664.4	58017.4	cluster 2
sp|P38398-4|BRCA1_HUMAN	BRCA1	Isoform 4 of Breast cancer type 1 susceptibility protein	18.4	17		807227	860727	733841	615999	653474	137426	101108	97529.7	65935.8	0	0	0	0	0	146521	235335	277476	0	295094	322343	cluster 2
sp|Q13315|ATM_HUMAN	ATM	Serine-protein kinase ATM	10.2	17		0	0	0	0	0	134582	136542	143095	119434	109074	0	0	0	0	0	0	0	0	0	0	cluster 2
sp|Q9NR31|SAR1A_HUMAN	SAR1A	GTP-binding protein SAR1a	78.3	16		108495	97089.2	89155.3	88617.1	83872.9	135540	135750	129198	139358	145995	56639.6	52566.2	56549	48082	51071	0	0	0	0	0	cluster 2
sp|Q12904-2|AIMP1_HUMAN	AIMP1	Isoform 2 of Aminoacyl tRNA synthase complex-interacting multifunctional protein 1	70.5	16		141858	120641	108531	106892	102745	123253	98509.4	102452	98240.5	144393	50682.6	48958.2	56191.4	50246.1	0	81221.7	84004.4	88250.9	91424.6	86920.3	cluster 2
sp|O00299|CLIC1_HUMAN	CLIC1	Chloride intracellular channel protein 1	66.4	16		257731	615626	539655	559207	578244	892175	925720	985741	972346	304205	191548	164605	190866	182204	225921	111852	119629	118094	133431	123656	cluster 2
sp|P55735-3|SEC13_HUMAN	SEC13	Isoform 3 of Protein SEC13 homolog	64	16		479950	647802	546730	534288	561119	613370	695116	744880	711157	295015	411736	381891	410162	380905	475078	238350	226859	247460	242692	261348	cluster 2
sp|O14929|HAT1_HUMAN	HAT1	Histone acetyltransferase type B catalytic subunit	56.8	16		100152	206949	154967	163670	176864	211013	233827	270426	258863	116656	74118.2	67409.6	86368.8	79521.9	123961	92160.1	76752.8	78889.4	78825.8	73951.3	cluster 2
sp|Q9H7D7-2|WDR26_HUMAN	WDR26	Isoform 2 of WD repeat-containing protein 26	45.4	16		103650	92730.7	93392.8	98397.7	94516.6	121190	128413	126247	143318	123949	0	0	0	0	56716.2	0	0	0	0	0	cluster 2
sp|Q9NRL3-3|STRN4_HUMAN	STRN4	Isoform 3 of Striatin-4	33.2	16		67203.6	73962.6	60201	60903	67751.3	83651.3	81027.2	85011.4	92152.9	68665.4	0	0	39659.5	0	0	0	0	0	0	0	cluster 2
sp|Q9Y5B0-4|CTDP1_HUMAN	CTDP1	Isoform 4 of RNA polymerase II subunit A C-terminal domain phosphatase	31.7	16		45945.6	42990.2	66388	57911.4	59940.1	50241.9	52823	56444.9	53148.1	42134.9	0	0	0	0	0	0	0	0	0	0	cluster 2
sp|Q9UHI6|DDX20_HUMAN	DDX20	Probable ATP-dependent RNA helicase DDX20	25.6	16		108994	90856	81904.7	87080.6	85272.4	109942	103665	105405	96950.8	87436.7	57831.7	0	0	44603.7	77125	0	0	0	0	0	cluster 2
sp|Q99569-2|PKP4_HUMAN	PKP4	Isoform 2 of Plakophilin-4	24.1	16		321410	290962	246665	334380	286103	368234	398289	426588	475114	482694	0	0	0	0	0	0	0	0	0	0	cluster 2
sp|P41229-2|KDM5C_HUMAN	KDM5C	Isoform 2 of Lysine-specific demethylase 5C	16.1	16		0	64079.4	49275.6	64785.9	53297.9	98887.5	106771	109315	107952	71723.9	0	0	0	0	0	0	0	0	0	0	cluster 2
sp|Q13464|ROCK1_HUMAN	ROCK1	Rho-associated protein kinase 1	14.6	16		86061.2	103188	71031.9	69355.4	72265.8	107754	90885.3	100138	106757	0	0	0	0	0	0	0	0	0	0	0	cluster 2
sp|Q86XX4-2|FRAS1_HUMAN	FRAS1	Isoform 2 of Extracellular matrix protein FRAS1	7.1	16		0	168108	148015	162383	154626	215861	219305	221420	222164	175896	0	0	0	0	0	0	0	0	0	0	cluster 2
sp|Q8WUD1|RAB2B_HUMAN	RAB2B	Ras-related protein Rab-2B	71.8	15		115674	98538.3	92665.3	78204.7	81064.5	115690	103251	100183	99112	124152	0	0	0	0	48916.3	0	0	0	0	0	cluster 2
sp|O00170|AIP_HUMAN	AIP	AH receptor-interacting protein	66.7	15		63245.9	52094	46949.5	49455.3	46791.7	61445.3	63514.8	62024.4	63328.7	57707.3	0	0	0	0	0	0	0	0	0	0	cluster 2
sp|O43681|GET3_HUMAN	GET3	ATPase GET3	56	15		343721	340462	313722	284859	280999	412992	374628	389404	430605	427501	216228	215580	212509	217275	153237	148758	156759	160917	156083	157312	cluster 2
sp|O43396|TXNL1_HUMAN	TXNL1	Thioredoxin-like protein 1	51.9	15		125471	119952	124868	137059	124999	144853	175581	161767	173959	118607	78881.3	82255.4	85810.4	88792.7	86041.4	54701.1	61796.8	56379.7	55151	51357.4	cluster 2
sp|P56945-4|BCAR1_HUMAN	BCAR1	Isoform 4 of Breast cancer anti-estrogen resistance protein 1	44.6	15		60701.8	52682.2	0	0	0	56322.5	65159	59884.7	62496.4	78730.3	0	0	0	0	0	0	0	0	0	0	cluster 2
sp|P11172|UMPS_HUMAN	UMPS	Uridine 5'-monophosphate synthase	39.8	15		105778	124072	112777	115739	115188	167874	177391	161874	156379	127356	0	0	0	0	0	0	0	0	0	0	cluster 2
sp|Q9NUQ8|ABCF3_HUMAN	ABCF3	ATP-binding cassette sub-family F member 3	34.6	15		75976.1	87087.6	67228.2	67665.6	75408.6	82422	87834.6	91904	90734.7	64457.5	68617.4	66711.9	51110.8	0	97095.2	44196.7	57708.8	50866.8	48208.6	42615.7	cluster 2
sp|P52888|THOP1_HUMAN	THOP1	Thimet oligopeptidase	26.3	15		70485.3	73177.4	63268.3	54062	52286.1	69193.5	66411.7	69349.9	70955.5	94984.6	30836.3	33257.6	0	35374	0	0	0	0	0	0	cluster 2
sp|Q9BZQ6-2|EDEM3_HUMAN	EDEM3	Isoform 2 of ER degradation-enhancing alpha-mannosidase-like protein 3	24	15		99083.8	92173	89580.3	98063.4	88989.2	100050	97809	95906.6	104259	99601.5	0	0	0	0	0	0	0	0	0	0	cluster 2
sp|Q86YS7-2|C2CD5_HUMAN	C2CD5	Isoform 2 of C2 domain-containing protein 5	22.3	15		112733	105831	97006.6	100393	99554.5	156233	136599	122752	145936	173566	79721.7	0	0	0	0	0	0	0	0	0	cluster 2
sp|Q9BVK6|TMED9_HUMAN	TMED9	Transmembrane emp24 domain-containing protein 9	49.4	14		245595	402887	304768	308848	342662	404485	456036	497737	491828	323959	270441	255337	274059	271962	308038	177895	174187	159792	160726	173441	cluster 2
sp|O15460-2|P4HA2_HUMAN	P4HA2	Isoform IIa of Prolyl 4-hydroxylase subunit alpha-2	39.8	14		58961.4	55341.1	49556.2	42940.4	45670.2	60578.1	58670	59795.9	59789.2	61220.2	0	0	0	0	0	0	0	0	0	0	cluster 2
sp|Q92575|UBXN4_HUMAN	UBXN4	UBX domain-containing protein 4	38.6	14		167187	207141	162590	160635	165971	256917	283419	286507	281860	209936	117782	121805	126263	120531	137313	82484.9	78160.1	82639.4	97496.4	88037	cluster 2
sp|P10909-2|CLUS_HUMAN	CLU	Isoform 2 of Clusterin	38.3	14		139873	130733	131058	125665	125462	127984	132239	118836	132199	129926	93110.2	94226.6	104106	91610.9	88442.3	53714.8	63897.7	49520.3	51234.3	47667.6	cluster 2
sp|Q9Y625|GPC6_HUMAN	GPC6	Glypican-6	36.6	14		60288	57126.8	95507.1	71663.8	81456.7	85261.8	73695.8	76992.9	102056	69386.2	0	0	0	0	0	0	0	0	0	0	cluster 2
sp|Q9NPQ8-3|RIC8A_HUMAN	RIC8A	Isoform 3 of Synembryn-A	35.7	14		39157.4	48519	54380.8	47306.3	48696.8	63979.9	73397.4	70770.1	71298.7	73195	0	0	0	0	0	0	0	0	0	0	cluster 2
sp|P12931-2|SRC_HUMAN	SRC	Isoform 2 of Proto-oncogene tyrosine-protein kinase Src	32.5	14		0	51653.3	33060.5	36348.6	33646.3	61745.3	64160	66617.3	55134.2	124057	0	0	0	0	0	0	0	0	0	0	cluster 2
sp|P42566|EPS15_HUMAN	EPS15	Epidermal growth factor receptor substrate 15	29	14		122618	118810	115481	112201	119982	158715	147097	165897	161629	146508	0	0	0	0	0	0	0	0	0	0	cluster 2
sp|Q9UL63|MKLN1_HUMAN	MKLN1	Muskelin	26.7	14		32063.9	43269.3	36508	38051	37237.8	39357.8	43620.7	40864.6	38754.8	37753.9	28341.1	0	28510.2	0	0	0	0	0	0	0	cluster 2
sp|P42224|STAT1_HUMAN	STAT1	Signal transducer and activator of transcription 1-alpha/beta	24.5	14		71251.9	74156.8	69789.5	75700.3	72036.6	92133.4	87940.6	88332.3	102293	82135.9	49611.8	56197.8	50214.7	46640.1	0	0	0	0	0	0	cluster 2
sp|P52732|KIF11_HUMAN	KIF11	Kinesin-like protein KIF11	23.2	14		62826.3	57927.1	55375	56010	52661.8	66964.5	59283.8	64521.6	64005.7	68402.5	0	0	0	0	0	0	0	0	0	0	cluster 2
sp|O95197-2|RTN3_HUMAN	RTN3	Isoform 2 of Reticulon-3	20.8	14		185361	245850	208253	199736	180068	295328	315787	294314	348744	286723	129816	141634	136866	134374	122899	85461.2	107516	91175	83734.1	98975.1	cluster 2
sp|P62937|PPIA_HUMAN	PPIA	Peptidyl-prolyl cis-trans isomerase A	75.2	13		1.97279e+06	2.78746e+06	2.09289e+06	2.23713e+06	2.17643e+06	2.77314e+06	3.0402e+06	3.27882e+06	3435851	2.71236e+06	1.71227e+06	1.70544e+06	1.58391e+06	1791539	2.63948e+06	1.8334e+06	1.70132e+06	1.6746e+06	1759405	1.72088e+06	cluster 2
sp|Q14914|PTGR1_HUMAN	PTGR1	Prostaglandin reductase 1	56.5	13		541651	442302	516470	471460	499984	552363	518009	465984	531696	478413	0	0	0	0	0	0	0	0	0	0	cluster 2
sp|P11908-2|PRPS2_HUMAN	PRPS2	Isoform 2 of Ribose-phosphate pyrophosphokinase 2	49.7	13		0	128155	116369	127194	117195	135493	152673	151764	160675	109839	0	0	0	0	0	0	0	0	0	0	cluster 2
sp|Q8WUX9|CHMP7_HUMAN	CHMP7	Charged multivesicular body protein 7	45	13		72499.9	78964.3	65021.4	75678.1	69774.5	86761.9	83448.8	95806.8	96396.8	74094.8	0	0	0	0	0	0	0	0	0	0	cluster 2
sp|Q9UMX1|SUFU_HUMAN	SUFU	Suppressor of fused homolog	42.8	13		77596.4	86806.9	84267.3	79159.7	83889.3	96332.1	83113.3	90605.7	83133.4	101141	0	0	0	0	0	0	0	0	0	0	cluster 2
sp|O75718|CRTAP_HUMAN	CRTAP	Cartilage-associated protein	32.4	13		120883	175860	139749	149419	151861	174913	175745	209706	205045	146499	101863	98115.8	105046	105510	113733	74114.2	79511.6	85414	82823.4	0	cluster 2
sp|Q9Y5K6|CD2AP_HUMAN	CD2AP	CD2-associated protein	32.1	13		156611	137763	124798	126634	116052	131523	193993	166497	166699	81190.2	0	97033.4	0	0	0	99930.7	99816.7	111762	108362	94508.8	cluster 2
sp|Q8TD19|NEK9_HUMAN	NEK9	Serine/threonine-protein kinase Nek9	27.7	13		0	50138	57323.4	0	53859.8	66184.1	77209.7	80596.7	80722.6	40075.8	0	0	0	0	0	0	0	0	0	0	cluster 2
sp|Q9Y4B6-2|DCAF1_HUMAN	DCAF1	Isoform 2 of DDB1- and CUL4-associated factor 1	22.6	13		93264.6	81981.8	84176.8	85793.5	75696.2	102088	91138.6	99360.5	111065	107415	76770.4	0	0	0	0	0	0	0	0	0	cluster 2
sp|Q9BWH6|RPAP1_HUMAN	RPAP1	RNA polymerase II-associated protein 1	16.1	13		34328.2	54110.1	55597.5	52623.4	55705.9	65911.3	70533.9	67738.7	81490.7	79117.3	0	0	0	0	0	0	0	0	0	0	cluster 2
sp|Q99614|TTC1_HUMAN	TTC1	Tetratricopeptide repeat protein 1	67.1	12		83958.6	78098	74216.6	67336	70640.6	94462.1	95687.3	92707.8	93116.6	80101	0	0	0	0	32512.8	0	0	0	0	0	cluster 2
sp|Q99426|TBCB_HUMAN	TBCB	Tubulin-folding cofactor B	53.3	12		363779	414058	313087	307636	314980	391522	398042	437194	431494	296189	0	0	0	0	108733	0	0	0	0	0	cluster 2
sp|O75688-2|PPM1B_HUMAN	PPM1B	Isoform Beta-2 of Protein phosphatase 1B	49.1	12		64075.2	81383.6	87396	84449.7	79760.6	92877.1	101627	96168.5	107114	106342	0	0	0	0	0	0	0	0	0	0	cluster 2
sp|Q9Y312|AAR2_HUMAN	AAR2	Protein AAR2 homolog	45.3	12		198879	267310	270070	252785	247452	347418	379782	397081	371626	164977	167133	211776	172904	218555	279651	0	57866.3	121811	58537.1	56357	cluster 2
sp|Q5T8D3-2|ACBD5_HUMAN	ACBD5	Isoform 2 of Acyl-CoA-binding domain-containing protein 5	35.9	12		0	0	0	0	0	86601.5	73848.3	73284.2	93196.3	139073	0	0	0	0	0	0	0	0	0	0	cluster 2
sp|Q14318-2|FKBP8_HUMAN	FKBP8	Isoform 2 of Peptidyl-prolyl cis-trans isomerase FKBP8	35.6	12		257143	332281	268663	293042	290078	470064	524128	557534	531318	276162	195803	195500	203665	194013	238653	135385	137260	126195	134224	142520	cluster 2
sp|Q9C0B1|FTO_HUMAN	FTO	Alpha-ketoglutarate-dependent dioxygenase FTO	35.2	12		37716.5	48105.5	40589	42393.6	45336.4	47768.1	49696.7	58173.9	51265.8	42514.3	0	0	0	0	0	0	0	0	0	0	cluster 2
sp|Q9P289|STK26_HUMAN	STK26	Serine/threonine-protein kinase 26	34.9	12		96864	93982.2	79500	88041.7	88863.1	119070	118435	124052	106849	97915.5	0	0	0	0	0	0	0	0	0	0	cluster 2
sp|Q8N9I0|SYT2_HUMAN	SYT2	Synaptotagmin-2	29.6	12		81399	116047	84526.5	88562.7	82383.7	141470	183421	150125	166589	158026	0	0	0	0	0	0	0	0	0	0	cluster 2
sp|Q93063-3|EXT2_HUMAN	EXT2	Isoform 3 of Exostosin-2	24.5	12		96531.5	90036.9	85806.7	71792.1	78740	116984	134849	137832	126292	113544	0	0	0	0	0	0	0	0	0	0	cluster 2
sp|Q9UI26-2|IPO11_HUMAN	IPO11	Isoform 2 of Importin-11	21.7	12		110745	104092	99623.2	105892	103027	123718	117743	112608	115834	117263	0	0	0	0	0	0	0	0	0	0	cluster 2
sp|Q7Z2K6|ERMP1_HUMAN	ERMP1	Endoplasmic reticulum metallopeptidase 1	17.5	12		53127.6	42608.2	46867.4	51669.5	39634.9	74243.5	74412.4	78581.1	66625.7	59972.8	0	0	0	0	0	0	0	0	0	0	cluster 2
sp|P23470-2|PTPRG_HUMAN	PTPRG	Isoform 2 of Receptor-type tyrosine-protein phosphatase gamma	17.4	12		0	0	0	0	0	103847	184984	143664	82487.5	129890	0	0	0	0	0	0	0	0	0	0	cluster 2
sp|P20290|BTF3_HUMAN	BTF3	Transcription factor BTF3	74.3	11		321243	374960	360849	360464	372525	454127	421769	428796	444584	370527	226509	239056	230067	237557	222809	220749	234714	254834	251909	249818	cluster 2
sp|P11802|CDK4_HUMAN	CDK4	Cyclin-dependent kinase 4	54.8	11		99890.5	88141.3	79175.2	72742.1	77662.1	91721.6	86354.7	91622.1	90120.3	118931	0	0	0	0	0	0	0	0	0	0	cluster 2
sp|Q14696|MESD_HUMAN	MESD	LRP chaperone MESD	53.8	11		157678	208598	166239	185780	169163	274600	278892	289024	296632	193689	111889	116802	104416	117655	99045.5	133916	125030	130965	145468	138098	cluster 2
sp|O75822|EIF3J_HUMAN	EIF3J	Eukaryotic translation initiation factor 3 subunit J	53.5	11		181623	171730	171192	168739	157777	179949	203123	213884	199043	269489	0	0	0	0	0	71400.4	55872.5	65810.1	53751.3	60775	cluster 2
sp|Q12792|TWF1_HUMAN	TWF1	Twinfilin-1	46.3	11		54704.8	73275.7	63827.6	67073.6	65788.7	84800.7	81962.4	86757.3	92952.5	57263.6	0	0	0	0	0	0	0	0	0	0	cluster 2
sp|Q9H3N1|TMX1_HUMAN	TMX1	Thioredoxin-related transmembrane protein 1	41.1	11		173925	188653	133329	138894	144615	240183	267552	302333	289623	245925	100168	94417	98261.7	81467	115587	67331.2	76059.6	78834	63532.7	83305.8	cluster 2
sp|Q9Y320-2|TMX2_HUMAN	TMX2	Isoform 2 of Thioredoxin-related transmembrane protein 2	36.4	11		155850	143645	149950	128253	122510	209900	198727	215825	202581	178798	98903.7	103887	107893	105397	79679.1	57680.1	57681.9	63099.5	65682.5	58119.7	cluster 2
sp|Q9HC38-2|GLOD4_HUMAN	GLOD4	Isoform 2 of Glyoxalase domain-containing protein 4	35.9	11		182930	176720	169289	160283	162163	216456	184972	190363	203979	225426	0	0	0	0	0	0	0	0	0	0	cluster 2
sp|Q9GZZ9|UBA5_HUMAN	UBA5	Ubiquitin-like modifier-activating enzyme 5	34.4	11		76015.5	75879.4	71562.1	83574.5	74238.6	82928.9	88442.7	100162	99232.8	80796.4	0	0	0	0	0	0	0	0	0	0	cluster 2
sp|Q15561|TEAD4_HUMAN	TEAD4	Transcriptional enhancer factor TEF-3	33.9	11		186800	172580	175914	169929	159239	193333	174694	189793	194859	212957	98160	0	97140.9	0	0	209027	195199	180668	187063	196664	cluster 2
sp|Q9UKV5|AMFR_HUMAN	AMFR	E3 ubiquitin-protein ligase AMFR	26.3	11		50851.7	49250.5	51109.3	38724	0	53053.5	59303.2	53615.3	59512.5	48039.6	0	0	0	0	0	0	0	0	0	0	cluster 2
sp|Q9H2C0|GAN_HUMAN	GAN	Gigaxonin	24.6	11		93152.5	115930	112217	114267	102509	145930	134084	130826	130806	134778	0	0	0	0	0	0	0	0	0	0	cluster 2
sp|Q9BRS2|RIOK1_HUMAN	RIOK1	Serine/threonine-protein kinase RIO1	24.1	11		76624.1	98518.7	69764	85116.4	73094.6	91351.8	95441.9	94273.2	95739.2	105689	0	0	0	0	0	0	0	0	0	0	cluster 2
sp|Q04724|TLE1_HUMAN	TLE1	Transducin-like enhancer protein 1	21.9	11		0	59084.2	60511.8	59360.5	61025.9	78456.1	80492.6	90694.5	85215.8	60652.6	0	0	0	0	0	0	0	0	0	0	cluster 2
sp|O95865|DDAH2_HUMAN	DDAH2	N(G),N(G)-dimethylarginine dimethylaminohydrolase 2	62.8	10		113084	113137	118219	131623	121922	168656	168806	181898	165417	125019	0	0	0	0	0	0	0	0	0	0	cluster 2
sp|P61020|RAB5B_HUMAN	RAB5B	Ras-related protein Rab-5B	61.4	10		62799.1	97388.2	98453	99007.5	105416	140246	147910	147169	128206	105312	78656.6	74523.6	72915.9	72921.5	91988	0	0	0	0	0	cluster 2
sp|P61088|UBE2N_HUMAN	UBE2N	Ubiquitin-conjugating enzyme E2 N	61.2	10		78581.6	161739	135738	149408	145938	197386	221245	196104	182288	139980	65129.2	71479.1	82251.7	64874	114715	71998.6	73537.3	86631.6	96423	82130.4	cluster 2
sp|Q9UK41|VPS28_HUMAN	VPS28	Vacuolar protein sorting-associated protein 28 homolog	59.3	10		98153.6	88025.9	0	0	0	99362	99483.5	112246	98512.2	100784	0	0	0	0	0	0	0	0	0	0	cluster 2
sp|O00764|PDXK_HUMAN	PDXK	Pyridoxal kinase	56.7	10		105823	115847	94205.9	93988.6	94923.2	140927	159043	140818	155535	124061	0	0	0	0	0	0	0	0	0	0	cluster 2
sp|Q9Y2Q3|GSTK1_HUMAN	GSTK1	Glutathione S-transferase kappa 1	53.5	10		0	0	0	0	0	66954.1	71264.3	63888.3	73833.2	47824.3	0	0	0	0	0	0	0	0	0	0	cluster 2
sp|Q13155|AIMP2_HUMAN	AIMP2	Aminoacyl tRNA synthase complex-interacting multifunctional protein 2	50.9	10		234858	291707	249142	248418	259637	407986	381171	404829	440354	346016	83844.7	96328.1	97263.2	79706.7	0	96958.3	93671.6	93734.5	104691	92515.5	cluster 2
sp|O43427-2|FIBP_HUMAN	FIBP	Isoform Short of Acidic fibroblast growth factor intracellular-binding protein	44.5	10		30883.4	48414.3	44612.4	44871.8	42864.1	51678.4	54649.1	59991	58302	48631.5	29466.2	24821.6	29421.3	27275.5	43976.5	0	0	0	0	0	cluster 2
sp|Q9Y4P1-2|ATG4B_HUMAN	ATG4B	Isoform 2 of Cysteine protease ATG4B	41.3	10		118905	105692	88910.5	109848	113577	161790	168988	181195	151670	132951	0	0	0	0	0	0	0	0	0	0	cluster 2
sp|Q15036-2|SNX17_HUMAN	SNX17	Isoform 2 of Sorting nexin-17	34.2	10		144670	114110	112162	112353	102006	131780	141162	135073	123751	95692	0	0	0	0	0	0	0	0	0	0	cluster 2
sp|O60907-2|TBL1X_HUMAN	TBL1X	Isoform 2 of F-box-like/WD repeat-containing protein TBL1X	32.3	10		79290.1	76671.1	65427.2	67670.3	63123.1	65477.8	56613.8	60079.7	60554	70452.9	0	0	0	0	0	0	0	0	0	0	cluster 2
sp|P20073-2|ANXA7_HUMAN	ANXA7	Isoform 2 of Annexin A7	31.1	10		106513	67798.3	62718.3	59220.2	58504.1	106672	109094	114790	117387	74006.7	0	0	0	0	0	0	0	0	0	0	cluster 2
sp|Q3YEC7|RABL6_HUMAN	RABL6	Rab-like protein 6	27.8	10		54849.9	50318.6	42700.2	47720.3	49311.3	65429.7	53948.8	55701.7	62021.4	68171.2	0	0	0	0	0	0	0	0	0	0	cluster 2
sp|O14967|CLGN_HUMAN	CLGN	Calmegin	25.2	10		34466.5	30052	0	0	0	36126.8	32039.9	36074.5	41056.7	38416.2	0	0	0	0	0	0	0	0	0	0	cluster 2
sp|Q04726-3|TLE3_HUMAN	TLE3	Isoform 3 of Transducin-like enhancer protein 3	22.8	10		0	227157	179066	174749	235222	359317	425066	444465	378511	0	0	0	0	0	0	0	0	0	0	0	cluster 2
sp|Q08345-2|DDR1_HUMAN	DDR1	Isoform 2 of Epithelial discoidin domain-containing receptor 1	19.5	10		0	0	0	0	0	82081.9	70167.4	84527.8	94972.3	63785.4	0	0	0	0	0	0	0	0	0	0	cluster 2
sp|Q8TD16-2|BICD2_HUMAN	BICD2	Isoform 2 of Protein bicaudal D homolog 2	16.6	10		0	0	0	0	0	30431.6	36754.1	31070.8	0	0	0	0	0	0	0	0	0	0	0	0	cluster 2
sp|P54277-3|PMS1_HUMAN	PMS1	Isoform 3 of PMS1 protein homolog 1	16.1	10		71732.3	71478.9	60581.3	60335.5	59184.7	87932.2	93607.7	0	102364	66194.5	0	0	0	0	0	0	0	0	0	0	cluster 2
sp|P49773|HINT1_HUMAN	HINT1	Histidine triad nucleotide-binding protein 1	77.8	9		78410.8	84556.6	72954.9	69439.2	67499.9	85943.2	89565.1	89497.2	84863.8	99775.3	0	0	0	0	0	0	0	0	0	0	cluster 2
sp|Q15369|ELOC_HUMAN	ELOC	Elongin-C	71.4	9		490708	545467	462665	490772	510243	685134	652318	695067	710461	632927	399515	415852	412230	409580	369850	275424	250020	226130	226886	243871	cluster 2
sp|P10114|RAP2A_HUMAN	RAP2A	Ras-related protein Rap-2a	61.2	9		0	56698.3	60032.8	57916.2	58690.8	89076.7	80323.1	89370.7	94871.4	82032	46276.5	0	56418	47121	0	0	0	0	0	0	cluster 2
sp|Q15382|RHEB_HUMAN	RHEB	GTP-binding protein Rheb	55.4	9		190798	212721	228044	198806	184685	234252	227208	212530	235438	247024	0	0	0	0	94070.9	102244	88451.7	83682.5	97082.9	75309.3	cluster 2
sp|P46108-2|CRK_HUMAN	CRK	Isoform Crk-I of Adapter molecule crk	53.9	9		0	362364	296367	288623	288886	375389	367367	379095	355890	353572	0	0	0	0	0	0	0	0	0	0	cluster 2
sp|P16152|CBR1_HUMAN	CBR1	Carbonyl reductase [NADPH] 1	51.6	9		62476.8	87090.2	67620.1	70725.6	78610.6	115604	118315	129336	130573	84137.3	0	0	0	0	51035.1	0	0	0	0	0	cluster 2
sp|Q96S82|UBL7_HUMAN	UBL7	Ubiquitin-like protein 7	38.4	9		0	99655.9	0	0	0	280751	317268	367699	334590	199707	0	0	0	0	0	0	0	0	0	0	cluster 2
sp|Q12765-2|SCRN1_HUMAN	SCRN1	Isoform 2 of Secernin-1	33.6	9		69749.2	89227.6	81821.3	83150.6	86995.6	114586	108884	105381	111031	94847	0	0	0	0	0	0	0	0	0	0	cluster 2
sp|P48556|PSMD8_HUMAN	PSMD8	26S proteasome non-ATPase regulatory subunit 8	32.6	9		162991	220457	152804	155249	175676	212483	224091	249012	240875	201077	70706.8	73572.4	82794.9	86979.3	73417.7	63964.6	71332.4	72042.1	62988.5	57937.9	cluster 2
sp|P15586|GNS_HUMAN	GNS	N-acetylglucosamine-6-sulfatase	32.2	9		61242.9	74837.3	61676.7	67558.9	71166.1	133636	134366	133710	143658	95221.3	0	0	0	0	0	0	0	0	0	0	cluster 2
sp|Q5VW32|BROX_HUMAN	BROX	BRO1 domain-containing protein BROX	31.9	9		64107.7	80821.7	66863.8	68258.8	69218.9	92950.6	108827	102171	94933.7	74464.3	43318	43344.5	50508	49767.5	59278.7	0	0	0	0	0	cluster 2
sp|Q9H974-4|QTRT2_HUMAN	QTRT2	Isoform 4 of Queuine tRNA-ribosyltransferase accessory subunit 2	31.8	9		77801.6	101981	82712.8	86731.8	86361.4	87263.3	88816	93101.4	91427	79667.4	0	40481	50984.4	0	57703.1	0	0	0	0	0	cluster 2
sp|Q9H553|ALG2_HUMAN	ALG2	Alpha-1,3/1,6-mannosyltransferase ALG2	30.3	9		414469	493951	458199	452670	478410	559043	558948	555431	612343	487038	369305	366066	381308	346732	266325	252596	234175	244785	235168	221439	cluster 2
sp|Q92990|GLMN_HUMAN	GLMN	Glomulin	26.9	9		66948	61169.7	61702.2	63907.3	62984.1	92847.7	97752.8	98260.2	91872.9	69028.4	0	0	0	0	0	0	0	0	0	0	cluster 2
sp|Q13510-2|ASAH1_HUMAN	ASAH1	Isoform 2 of Acid ceramidase	24.1	9		0	0	33541.1	33539.1	34158.8	65759.5	69200.8	80266.1	75046.1	54306.8	0	0	0	0	0	0	0	0	0	0	cluster 2
sp|P06865|HEXA_HUMAN	HEXA	Beta-hexosaminidase subunit alpha	22.1	9		67746.5	67501.5	0	71094.4	66939	66452.3	82343.5	74612.6	72710.9	83564.5	0	0	0	0	0	0	0	0	0	0	cluster 2
sp|P60660-2|MYL6_HUMAN	MYL6	Isoform Smooth muscle of Myosin light polypeptide 6	73.5	8		1.50417e+06	1.53439e+06	1.38074e+06	1.38719e+06	1.37701e+06	1.94739e+06	1.93918e+06	2.01895e+06	2.09106e+06	1.67457e+06	508159	486840	484524	462195	456467	366593	360473	322707	411870	391312	cluster 2
sp|Q14353|GAMT_HUMAN	GAMT	Guanidinoacetate N-methyltransferase	73.3	8		39484	48228.3	33907.4	36047.4	42859.9	56555.7	58675.1	63914.8	67104.4	37467.4	0	0	0	0	0	0	0	0	0	0	cluster 2
sp|P16083|NQO2_HUMAN	NQO2	Ribosyldihydronicotinamide dehydrogenase [quinone]	69.7	8		114135	117699	109135	96198.9	98046.3	114584	121713	116908	137931	129634	0	0	0	0	0	0	0	0	0	0	cluster 2
sp|Q5HYI8|RABL3_HUMAN	RABL3	Rab-like protein 3	60.6	8		0	114786	59815.3	86361.8	90655.9	150176	155997	156082	166332	66181.3	0	0	0	0	133272	65932.7	62433.5	72832.1	78865.6	67937.5	cluster 2
sp|Q9NWU2|GID8_HUMAN	GID8	Glucose-induced degradation protein 8 homolog	57.5	8		102069	101931	86907.8	83940.8	86230.4	120946	122120	116186	136025	121772	0	0	0	0	0	0	0	0	0	0	cluster 2
sp|Q15126|PMVK_HUMAN	PMVK	Phosphomevalonate kinase	56.8	8		91241.4	81791	75206.7	77522.8	72320.2	106577	112444	107158	96272.4	92596.4	0	0	0	0	0	0	0	0	0	0	cluster 2
sp|Q15121-2|PEA15_HUMAN	PEA15	Isoform 2 of Astrocytic phosphoprotein PEA-15	53.1	8		82233.4	78287.5	80155.3	60390.6	61360.6	73342.9	71811.4	76630.2	86360.9	108213	0	0	0	0	0	0	0	0	0	0	cluster 2
sp|Q9NP77|SSU72_HUMAN	SSU72	RNA polymerase II subunit A C-terminal domain phosphatase SSU72	43.3	8		70039.9	68128.7	54539.8	60822.3	60091.7	89302.6	96363.6	94925.5	90437	70836.7	0	0	0	0	0	0	0	0	0	0	cluster 2
sp|P09488|GSTM1_HUMAN	GSTM1	Glutathione S-transferase Mu 1	40.4	8		146531	113371	101379	127686	86536.7	131454	158272	142471	133066	135554	0	0	0	0	0	0	0	0	0	0	cluster 2
sp|Q6DKJ4|NXN_HUMAN	NXN	Nucleoredoxin	40	8		142754	171544	154954	177923	177207	208274	219392	227652	241773	176773	0	0	0	0	0	0	0	0	0	0	cluster 2
sp|P56589|PEX3_HUMAN	PEX3	Peroxisomal biogenesis factor 3	37	8		0	49142.9	0	0	0	105863	107143	113566	103834	96062	0	0	0	0	76300.3	0	0	0	0	0	cluster 2
sp|Q9ULC3|RAB23_HUMAN	RAB23	Ras-related protein Rab-23	35.9	8		52485.6	75124	62715.2	59823.8	71098.5	115279	98125.2	116617	125810	57258.1	0	0	0	0	0	0	0	0	0	0	cluster 2
sp|O76071|CIAO1_HUMAN	CIAO1	Probable cytosolic iron-sulfur protein assembly protein CIAO1	33.6	8		108166	102206	109148	96395.1	108776	146557	155831	160361	160375	144511	0	0	0	0	0	0	0	0	0	0	cluster 2
sp|Q96C86|DCPS_HUMAN	DCPS	m7GpppX diphosphatase	31.2	8		49519	44646.3	0	0	0	53625.6	58366.1	60337.8	53664.1	53727.4	0	0	0	0	0	0	0	0	0	0	cluster 2
sp|Q53EL6-2|PDCD4_HUMAN	PDCD4	Isoform 2 of Programmed cell death protein 4	29	8		0	128938	0	0	0	107396	117958	117293	122084	65915.2	0	0	0	0	0	0	0	0	0	0	cluster 2
sp|Q8IUR7-2|ARMC8_HUMAN	ARMC8	Isoform 2 of Armadillo repeat-containing protein 8	28.1	8		0	0	0	111450	116980	105119	96450.3	106885	96725.8	80639.8	0	0	0	0	0	0	0	0	0	0	cluster 2
sp|O75886|STAM2_HUMAN	STAM2	Signal transducing adapter molecule 2	25.1	8		0	272309	319493	241338	296647	178848	102291	117142	182058	155353	453760	0	0	0	0	0	0	0	0	0	cluster 2
sp|Q9H0U3|MAGT1_HUMAN	MAGT1	Magnesium transporter protein 1	24.5	8		109916	145199	121820	139285	127841	183582	201324	195874	205481	169085	0	0	0	0	108470	0	0	0	0	0	cluster 2
sp|Q9Y426|C2CD2_HUMAN	C2CD2	C2 domain-containing protein 2	24	8		64755.7	62923.7	0	0	0	69676.6	66921.5	66177.9	53549.1	75113.6	0	0	0	0	0	0	0	0	0	0	cluster 2
sp|Q16186|ADRM1_HUMAN	ADRM1	Proteasomal ubiquitin receptor ADRM1	22.4	8		151894	138570	122277	119643	119912	168052	185534	186596	171315	170358	100161	89373.4	105793	73396.9	55997.3	57908.7	58128	60028.7	66251.9	71903.8	cluster 2
sp|Q9UBM7|DHCR7_HUMAN	DHCR7	7-dehydrocholesterol reductase	21.3	8		481268	745261	655858	715626	709787	847943	885700	1057094	941831	492289	261544	256178	248527	248191	390624	307372	268138	304377	296403	301045	cluster 2
sp|Q9UNN5|FAF1_HUMAN	FAF1	FAS-associated factor 1	19.2	8		0	0	0	0	0	154923	142876	142141	141655	170696	0	0	0	0	0	0	0	0	0	0	cluster 2
sp|O60291-2|MGRN1_HUMAN	MGRN1	Isoform 2 of E3 ubiquitin-protein ligase MGRN1	18.3	8		102993	85862.3	80121.5	84022.4	81253.8	130020	124307	137474	123555	107999	0	0	0	0	0	0	0	0	0	0	cluster 2
sp|Q6P3X3|TTC27_HUMAN	TTC27	Tetratricopeptide repeat protein 27	15.7	8		0	0	0	0	0	57088	55550.1	75038.9	65200.9	40901.5	0	0	0	0	0	0	0	0	0	0	cluster 2
sp|Q9Y4K0|LOXL2_HUMAN	LOXL2	Lysyl oxidase homolog 2	15.4	8		83746.9	73854.1	79255.7	74578.5	74584.7	97532.6	99821.7	112178	92711	77621.1	77098.1	0	0	85408.4	0	0	0	0	0	0	cluster 2
sp|P51795|CLCN5_HUMAN	CLCN5	H(+)/Cl(-) exchange transporter 5	11.4	8		0	0	0	0	0	71939.7	67468.6	62707.5	69317	83118	0	0	0	0	0	0	0	0	0	0	cluster 2
sp|Q96SL4|GPX7_HUMAN	GPX7	Glutathione peroxidase 7	70.1	7		127617	113100	110538	111615	104421	151707	148345	155467	150704	160584	69013.6	77073.3	78278.4	64955.3	64464.8	57284.1	44479.2	54442.9	51915.8	44849.8	cluster 2
sp|Q8NBM4-2|UBAC2_HUMAN	UBAC2	Isoform 2 of Ubiquitin-associated domain-containing protein 2	64.3	7		96340.7	178819	157849	157424	182715	245897	248936	291798	250878	114304	121076	97336.1	109571	102465	136459	76636.6	75417.3	75827	85122.5	81567.2	cluster 2
sp|O60493|SNX3_HUMAN	SNX3	Sorting nexin-3	60.5	7		0	0	70568	0	0	116664	130754	146578	143776	78967.9	0	0	0	0	0	0	0	0	0	0	cluster 2
sp|P0DP23|CALM1_HUMAN	CALM1	Calmodulin-1	55.7	7		748623	638848	596149	627207	672082	790415	725727	682300	840942	852874	0	0	0	0	0	0	0	0	0	0	cluster 2
sp|Q9NPA0|EMC7_HUMAN	EMC7	ER membrane protein complex subunit 7	44.2	7		82591.9	76432.2	72655.6	80503.4	74681.7	103015	104622	104470	105137	100150	0	0	0	0	0	0	0	0	0	0	cluster 2
sp|Q5J8M3|EMC4_HUMAN	EMC4	ER membrane protein complex subunit 4	43.7	7		69783.8	67419	54940.1	56368.5	58802.7	75044.8	94727.8	89864.8	111889	80519.7	0	0	0	0	0	0	0	0	0	0	cluster 2
sp|Q8TED1|GPX8_HUMAN	GPX8	Probable glutathione peroxidase 8	42.6	7		88290	104848	105307	83898.9	81944.5	120350	113651	126330	137655	167320	84137.9	64980.5	72982.8	73920.4	0	0	0	0	0	0	cluster 2
sp|O15400-2|STX7_HUMAN	STX7	Isoform 2 of Syntaxin-7	41.8	7		0	74179.5	51419	47989.7	68278.9	125757	146762	155248	175423	64540.9	0	0	0	0	0	0	0	0	0	0	cluster 2
sp|Q9BT09|CNPY3_HUMAN	CNPY3	Protein canopy homolog 3	32	7		163417	195933	194146	191500	198839	304325	303438	313513	315725	238225	0	0	0	0	0	244938	143436	138023	368247	265695	cluster 2
sp|O14734|ACOT8_HUMAN	ACOT8	Acyl-coenzyme A thioesterase 8	30.7	7		0	0	0	0	0	72352.4	78895.6	84316.4	83906.6	70998.1	0	0	0	0	0	0	0	0	0	0	cluster 2
sp|Q147X3-2|NAA30_HUMAN	NAA30	Isoform 2 of N-alpha-acetyltransferase 30	30.2	7		0	1.17467e+06	1.19554e+06	1.06485e+06	1.17955e+06	1.06024e+06	1.19923e+06	1.2153e+06	1.09145e+06	0	0	0	0	0	0	0	0	0	0	0	cluster 2
sp|Q9H000-2|MKRN2_HUMAN	MKRN2	Isoform 2 of Probable E3 ubiquitin-protein ligase makorin-2	29	7		125355	95919.3	99744.9	89475.6	94316.4	103832	87582.4	104431	99989.4	131812	0	0	0	0	0	0	0	0	0	0	cluster 2
sp|Q9H993|ARMT1_HUMAN	ARMT1	Damage-control phosphatase ARMT1	28.3	7		82913.6	94530.6	65816.3	77193.5	75358.2	98514.6	95643.1	106966	115925	112637	0	42879.9	52659.2	54188	0	0	0	0	0	0	cluster 2
sp|O14495|PLPP3_HUMAN	PLPP3	Phospholipid phosphatase 3	28.3	7		40509	37982.1	31645.9	43714.6	0	98700.2	103988	103920	113761	90149.9	0	0	0	0	0	0	0	0	0	0	cluster 2
sp|Q9UJ70-2|NAGK_HUMAN	NAGK	Isoform 2 of N-acetyl-D-glucosamine kinase	27.9	7		93927.5	77891.7	71379.6	58243.6	64845.4	90715.8	95558.6	113836	116767	83226.9	0	0	0	0	0	0	0	0	0	0	cluster 2
sp|O15379-2|HDAC3_HUMAN	HDAC3	Isoform 2 of Histone deacetylase 3	27.7	7		46843.7	53302.2	47459.7	45339.3	43523.4	67356.9	69754.6	69915.4	82009.3	49877.7	0	0	0	0	0	0	0	0	0	0	cluster 2
sp|Q8N108-12|MIER1_HUMAN	MIER1	Isoform 2 of Mesoderm induction early response protein 1	25.8	7		0	345679	199726	243307	241905	189433	193584	236407	262612	94498.7	0	0	0	0	0	0	0	0	0	0	cluster 2
sp|Q969N2-2|PIGT_HUMAN	PIGT	Isoform 2 of GPI transamidase component PIG-T	24.2	7		66039.9	54221.7	51296	49083.3	56751.7	63944.7	55047.7	68332.7	66857.2	73228.8	0	0	0	0	0	0	0	0	0	0	cluster 2
sp|Q6Y1H2|HACD2_HUMAN	HACD2	Very-long-chain (3R)-3-hydroxyacyl-CoA dehydratase 2	22	7		118280	118812	118061	103672	99699.5	116977	98546.5	93222.3	112220	171616	0	0	0	0	0	0	0	0	0	0	cluster 2
sp|Q7L523|RRAGA_HUMAN	RRAGA	Ras-related GTP-binding protein A	19.8	7		0	43784.6	24930.6	29484.7	25912.4	49900	53892.2	60555.2	66264.3	46052.8	0	0	0	0	0	0	0	0	0	0	cluster 2
sp|Q9BUK6-2|MSTO1_HUMAN	MSTO1	Isoform 2 of Protein misato homolog 1	19.4	7		63753.9	69230.7	0	0	0	69135	73700.9	90860	86260.6	59057.3	0	0	0	0	0	0	0	0	0	0	cluster 2
sp|Q9BU23-2|LMF2_HUMAN	LMF2	Isoform 2 of Lipase maturation factor 2	17.9	7		79748.1	84928.6	65305.9	72295.1	76047.3	101455	93732.1	97591	102887	118978	0	47856.2	47098.7	0	0	0	0	0	0	0	cluster 2
sp|Q96ER3|SAAL1_HUMAN	SAAL1	Protein SAAL1	17.9	7		65062.4	70751.5	67935.2	70294.4	64943.9	86866.7	92364.6	97432.8	94232.9	77310.2	0	47473.8	0	53651.3	0	0	0	0	0	0	cluster 2
sp|Q99442|SEC62_HUMAN	SEC62	Translocation protein SEC62	16.3	7		112797	68838.7	68386.3	71946.9	72753.8	115558	125155	123451	134780	95551.4	48917.3	0	48016.8	0	0	0	0	0	0	0	cluster 2
sp|P06239-3|LCK_HUMAN	LCK	Isoform 3 of Tyrosine-protein kinase Lck	14.3	7		0	46660.1	0	0	0	45299.8	46994.5	49014.3	45377	50958.8	0	0	0	0	0	0	0	0	0	0	cluster 2
sp|P58546|MTPN_HUMAN	MTPN	Myotrophin	81.4	6		0	90673.2	86077.3	82222.6	68780.9	84137.6	83138.7	82969	90016.2	103110	0	0	0	0	0	0	0	0	0	0	cluster 2
sp|O43768-2|ENSA_HUMAN	ENSA	Isoform 2 of Alpha-endosulfine	76.9	6		83321.5	67036.6	48350.1	52641.4	59642.8	70260.4	73314.3	75756.2	71779.1	68069.4	0	0	0	0	0	0	0	0	0	0	cluster 2
sp|P36404|ARL2_HUMAN	ARL2	ADP-ribosylation factor-like protein 2	56	6		15944.1	85243.9	40016.4	37590.8	56507.9	63000.4	81256.7	73936.9	47191.6	0	0	0	0	0	0	0	0	0	0	0	cluster 2
sp|Q9UMX5|NENF_HUMAN	NENF	Neudesin	52.9	6		178728	166713	98409.9	89410.6	140833	129241	111610	119016	110199	109526	0	0	0	0	0	0	0	0	0	0	cluster 2
sp|P63165|SUMO1_HUMAN	SUMO1	Small ubiquitin-related modifier 1	52.5	6		167399	165451	117563	114980	0	152253	157662	158416	147230	184295	42221.7	51973.9	56527.7	48361	35618.3	0	0	0	0	0	cluster 2
sp|O00193|SMAP_HUMAN	SMAP	Small acidic protein	45.9	6		304080	237826	188857	185266	174018	309885	289705	314905	322919	228960	0	0	0	0	43661.7	0	0	0	0	0	cluster 2
sp|P62380|TBPL1_HUMAN	TBPL1	TATA box-binding protein-like 1	43.5	6		54736.9	67615.2	61382.4	65140.1	60100	74068.1	81730.4	92922.2	88517.3	66202	0	0	0	0	0	0	0	0	0	0	cluster 2
sp|P32856-2|STX2_HUMAN	STX2	Isoform 1 of Syntaxin-2	41.9	6		0	43616.6	46332.6	34504.4	0	95438.9	98421.2	107682	109518	96935.7	0	0	0	0	0	0	0	0	0	0	cluster 2
sp|O95861-3|BPNT1_HUMAN	BPNT1	Isoform 3 of 3'(2'),5'-bisphosphate nucleotidase 1	36.4	6		135692	192949	188763	186971	184775	260214	251858	262469	253350	201744	0	0	0	0	0	0	0	0	0	0	cluster 2
sp|Q9UL46|PSME2_HUMAN	PSME2	Proteasome activator complex subunit 2	34.7	6		76802.4	72076.8	66587.9	54630.8	54958.6	61047.5	63650.7	62032.9	57309.2	70173.7	0	0	0	0	0	0	0	0	0	0	cluster 2
sp|A6NDG6|PGP_HUMAN	PGP	Glycerol-3-phosphate phosphatase	34	6		0	76270.1	37489.7	38478.7	42601.1	55858.9	73512.8	83779.1	75644.5	64412	0	0	0	0	0	0	0	0	0	0	cluster 2
sp|Q9UN36-2|NDRG2_HUMAN	NDRG2	Isoform 2 of Protein NDRG2	32.6	6		73485.6	71612.1	65027.7	55782.8	56747.3	74937.7	73630.3	67469	76481.9	90943.9	0	0	0	0	0	0	0	0	0	0	cluster 2
sp|Q86Y82|STX12_HUMAN	STX12	Syntaxin-12	30.4	6		0	60855.7	49020.2	47112.4	50964.8	78160.6	86712.6	92948.1	94175.8	41689.4	0	0	0	0	39159.9	0	0	0	0	0	cluster 2
sp|Q9NZZ3|CHMP5_HUMAN	CHMP5	Charged multivesicular body protein 5	30.1	6		166025	116157	111638	124585	120515	201416	217156	239747	212966	158813	143558	103070	110398	117594	73514.8	60384.9	63590.9	70343.9	74397.6	83072.8	cluster 2
sp|Q9UIC8-2|LCMT1_HUMAN	LCMT1	Isoform 2 of Leucine carboxyl methyltransferase 1	29.4	6		51804.5	73609.7	66309.7	65939.1	77487.1	102648	106655	114673	108112	103585	0	0	0	0	0	0	0	0	0	0	cluster 2
sp|Q9UBV8|PEF1_HUMAN	PEF1	Peflin	28.9	6		0	50134.8	38823	43893	58496.5	51227.3	42331.3	58911.6	56910.7	0	0	0	0	0	0	0	0	0	0	0	cluster 2
sp|Q9BQC3|DPH2_HUMAN	DPH2	2-(3-amino-3-carboxypropyl)histidine synthase subunit 2	28.8	6		60303.7	60456.5	33856.3	40314.4	40523	49149.2	45404.7	44788.2	56524.4	44136.5	0	0	0	0	0	0	0	0	0	0	cluster 2
sp|P50613|CDK7_HUMAN	CDK7	Cyclin-dependent kinase 7	28.6	6		455298	480488	418135	425519	409094	518528	520884	462763	519984	601149	0	0	375390	0	0	0	0	0	0	0	cluster 2
sp|P62256|UBE2H_HUMAN	UBE2H	Ubiquitin-conjugating enzyme E2 H	27.9	6		0	66113.9	62357.5	62939.3	65693.9	118577	132681	135796	131335	34240.2	0	0	0	0	0	0	0	0	0	0	cluster 2
sp|Q96SW2-2|CRBN_HUMAN	CRBN	Isoform 2 of Protein cereblon	27.7	6		44296.2	40213.4	40608.2	26840.1	35919.2	61591.5	58738.1	47869.7	58510.7	65182.6	0	0	0	0	0	0	0	0	0	0	cluster 2
sp|Q9BR61|ACBD6_HUMAN	ACBD6	Acyl-CoA-binding domain-containing protein 6	27.3	6		64627.7	73504	73134.9	77456.9	71476.1	106132	115806	126134	105085	90009.7	0	0	0	0	0	0	0	0	0	0	cluster 2
sp|Q6NXE6-2|ARMC6_HUMAN	ARMC6	Isoform 2 of Armadillo repeat-containing protein 6	26.3	6		75780.6	71200	63566.2	65110.4	60893.3	74874.3	75628.6	72679.4	74347.2	80916.4	0	0	0	0	0	0	0	0	0	0	cluster 2
sp|Q12933-2|TRAF2_HUMAN	TRAF2	Isoform 2 of TNF receptor-associated factor 2	22.7	6		90323.8	97572.3	94618.6	79687.7	75915.3	131789	135718	137630	124812	109715	0	0	0	0	0	0	0	0	0	0	cluster 2
sp|Q99538|LGMN_HUMAN	LGMN	Legumain	21.9	6		67252.4	66845.2	70661.4	57749.2	44291.1	76130.3	80547.9	73520.6	90908.6	133666	0	0	0	0	0	0	0	0	0	0	cluster 2
sp|Q96JJ7|TMX3_HUMAN	TMX3	Protein disulfide-isomerase TMX3	19.4	6		64738.3	83909.1	84122.3	92001.4	84868.6	75096.3	76566.8	0	76452.6	102313	0	0	62456.5	0	0	0	0	0	0	0	cluster 2
sp|Q9UEW8-2|STK39_HUMAN	STK39	Isoform 2 of STE20/SPS1-related proline-alanine-rich protein kinase	14.8	6		457338	442269	389285	413947	418545	376019	379644	370261	358445	340012	0	0	0	0	0	0	0	0	0	0	cluster 2
sp|Q5NDL2|EOGT_HUMAN	EOGT	EGF domain-specific O-linked N-acetylglucosamine transferase	14.2	6		93081.3	81926.9	81107.9	73416.6	67088.9	78096.5	79590.2	77366.4	80392.3	99026.8	0	0	0	0	0	0	0	0	0	0	cluster 2
sp|Q9NW15-3|ANO10_HUMAN	ANO10	Isoform 3 of Anoctamin-10	12.1	6		50235.8	53271.8	49640.8	53853.7	53855.4	65383.5	66949.5	71693.3	69116.6	62417.7	0	0	0	0	0	0	0	0	0	0	cluster 2
sp|O43156|TTI1_HUMAN	TTI1	TELO2-interacting protein 1 homolog	9.4	6		54023.3	61691.3	53346.1	47282	44484.5	66136.7	42309.5	48390.7	68956.4	89207.2	0	0	0	0	0	0	0	0	0	0	cluster 2
sp|Q8NBT2|SPC24_HUMAN	SPC24	Kinetochore protein Spc24	49.7	5		91668.5	97503.9	79252.3	73742.1	70214.4	70496.7	77840.4	69239	68742	104668	0	0	0	0	0	0	0	0	0	0	cluster 2
sp|Q9NWV4|CZIB_HUMAN	CZIB	CXXC motif containing zinc binding protein	49.4	5		73353.2	64103.7	56453.3	51407	46417.3	71735.2	70608.2	80534.4	86068.3	101277	30567.2	28138.3	26249.6	28862.1	32771.8	0	0	0	0	0	cluster 2
sp|Q9UKR5|ERG28_HUMAN	ERG28	Ergosterol biosynthetic protein 28 homolog	43.6	5		90126.2	74705.2	75293.3	77852.5	79541.6	77469.4	97595.6	93418.2	86643.8	62166.6	0	0	0	0	0	0	0	0	0	0	cluster 2
sp|P52758|RIDA_HUMAN	RIDA	2-iminobutanoate/2-iminopropanoate deaminase	40.9	5		147150	156262	179938	176229	196180	223582	241513	271073	252957	157454	0	0	0	0	0	0	0	0	0	0	cluster 2
sp|O14508|SOCS2_HUMAN	SOCS2	Suppressor of cytokine signaling 2	40.9	5		0	0	78950.4	69337.3	0	89151.7	95261.6	86560.8	87210.7	98805.2	0	0	0	0	0	0	0	0	0	0	cluster 2
sp|O14562|UBFD1_HUMAN	UBFD1	Ubiquitin domain-containing protein UBFD1	32.7	5		52238.7	98180.2	96687.4	114124	103950	130587	148947	143738	130647	66339.2	40645.8	48987.1	54534.8	41918.5	77300.2	0	54210.9	62579.4	63485.9	53554.6	cluster 2
sp|Q9BU89|DOHH_HUMAN	DOHH	Deoxyhypusine hydroxylase	30.5	5		59325.4	63548.5	53399.4	50801.4	54032.2	61472.4	61959.4	79622.7	65597.5	56171	0	0	0	0	0	0	0	0	0	0	cluster 2
sp|Q7Z4W1|DCXR_HUMAN	DCXR	L-xylulose reductase	28.7	5		28443.9	91808.6	84665.5	70690.8	76865.8	70176.3	81549.8	94663	73499.7	40837.3	0	0	0	0	50379.8	0	0	0	0	0	cluster 2
sp|P55039|DRG2_HUMAN	DRG2	Developmentally-regulated GTP-binding protein 2	27.5	5		0	0	38204.8	0	42028.7	51906.4	55633.3	61239.3	62858.8	57092.6	0	0	0	0	0	0	0	0	0	0	cluster 2
sp|Q03154-3|ACY1_HUMAN	ACY1	Isoform 3 of Aminoacylase-1	26.8	5		79932.9	77143.9	0	0	0	186643	217505	269467	199184	76124.1	0	0	0	0	0	0	0	0	0	0	cluster 2
sp|O15121|DEGS1_HUMAN	DEGS1	Sphingolipid delta(4)-desaturase DES1	26.6	5		69742.1	76129.8	60120	62612.6	56591.7	93203	85273.5	92870	95176.9	84317.7	36228.3	27754.7	46375.8	0	0	0	0	0	0	0	cluster 2
sp|Q9UHW5-3|GPN3_HUMAN	GPN3	Isoform 3 of GPN-loop GTPase 3	25.4	5		85238.8	93146.8	81780.2	78371.8	75748.7	104309	103635	101750	100819	107354	0	0	0	0	0	0	0	0	0	0	cluster 2
sp|Q9UM00-1|TMCO1_HUMAN	TMCO1	Isoform 3 of Calcium load-activated calcium channel	24.5	5		1.16556e+06	1.14713e+06	798264	773926	784187	1.11241e+06	1.11492e+06	1060140	1.0522e+06	1.41297e+06	0	0	0	0	0	0	0	0	0	169228	cluster 2
sp|Q9Y4P8-4|WIPI2_HUMAN	WIPI2	Isoform 4 of WD repeat domain phosphoinositide-interacting protein 2	24.5	5		0	0	0	0	0	0	139542	140468	108000	178424	0	0	0	0	0	0	0	0	0	0	cluster 2
sp|Q9Y639-1|NPTN_HUMAN	NPTN	Isoform 1 of Neuroplastin	20.2	5		116960	137220	127294	120262	123042	167565	152501	145677	159246	208954	92632.1	93012.2	88050.9	90367.4	0	0	0	0	0	0	cluster 2
sp|Q9UEU0|VTI1B_HUMAN	VTI1B	Vesicle transport through interaction with t-SNAREs homolog 1B	19.8	5		0	54590.3	37376.4	37016.7	39024.4	101562	112811	129033	116575	68004.1	0	0	0	0	0	0	0	0	0	0	cluster 2
sp|Q96FZ2|HMCES_HUMAN	HMCES	Abasic site processing protein HMCES	18.1	5		0	0	106133	108195	125093	191312	238588	162790	155522	123967	0	0	0	0	0	0	0	0	0	0	cluster 2
sp|O14657|TOR1B_HUMAN	TOR1B	Torsin-1B	17.3	5		64903.1	64252.5	0	60634.2	0	55414.3	56430.2	61622.9	58625.5	72339.5	0	0	0	0	0	0	0	0	0	0	cluster 2
sp|Q9BY32|ITPA_HUMAN	ITPA	Inosine triphosphate pyrophosphatase	41.8	4		68017.8	86383.1	77543.3	80853.7	74858.1	113098	109559	131755	132544	106345	0	0	0	0	0	0	0	0	0	0	cluster 2
sp|O15182|CETN3_HUMAN	CETN3	Centrin-3	37.7	4		0	0	0	0	0	74238.5	91325	80467.8	81876.3	82335	0	0	0	0	0	0	0	0	0	0	cluster 2
sp|O95197-5|RTN3_HUMAN	RTN3	Isoform 5 of Reticulon-3	31.1	4		170980	251931	202165	212132	214808	165118	175025	199111	228922	142122	0	0	0	0	94576.7	0	0	0	0	0	cluster 2
sp|P60033|CD81_HUMAN	CD81	CD81 antigen	28.4	4		0	0	529696	643988	662898	1129865	999993	1109115	1.19318e+06	613317	0	0	0	0	0	0	0	0	0	0	cluster 2
sp|Q8N5K1|CISD2_HUMAN	CISD2	CDGSH iron-sulfur domain-containing protein 2	28.1	4		36069.4	73854.4	75346.5	73247	76790.8	120503	125732	132336	118899	39187.7	0	0	0	0	70628.3	0	0	0	0	0	cluster 2
sp|Q9BW83-2|IFT27_HUMAN	IFT27	Isoform 2 of Intraflagellar transport protein 27 homolog	27.6	4		55429	0	70277.9	70898.9	88140.3	116723	124163	117967	127494	90088.2	0	0	0	0	0	0	0	0	0	0	cluster 2
sp|Q5BJH7-3|YIF1B_HUMAN	YIF1B	Isoform 3 of Protein YIF1B	27.1	4		66996.4	88663.3	82985.9	91592.2	94019.5	107298	106925	116613	116596	74290.4	0	0	0	0	0	0	0	0	0	0	cluster 2
sp|Q9BZX2|UCK2_HUMAN	UCK2	Uridine-cytidine kinase 2	26.4	4		0	68408.2	59108.6	52578.3	59021.1	76522.8	73738.2	83497.6	83327.8	52905.1	0	0	0	0	0	0	0	0	0	0	cluster 2
sp|Q9Y3C8|UFC1_HUMAN	UFC1	Ubiquitin-fold modifier-conjugating enzyme 1	24	4		42808.6	49549.8	37206.9	47523.1	40579.2	61534.3	62120.4	66532.2	58920	54878.6	0	0	0	0	0	0	0	0	0	0	cluster 2
sp|Q9BX67|JAM3_HUMAN	JAM3	Junctional adhesion molecule C	23.2	4		307646	319939	335210	337278	328393	412142	420781	447362	417190	350378	0	0	0	0	0	0	0	0	0	0	cluster 2
sp|Q9H497|TOR3A_HUMAN	TOR3A	Torsin-3A	22.2	4		46950.9	44725.8	47621.1	37742.3	31885.4	59096.9	56849.3	53833	48422.7	53420.8	0	0	0	0	0	0	0	0	0	0	cluster 2
sp|Q9Y5P6-2|GMPPB_HUMAN	GMPPB	Isoform 2 of Mannose-1-phosphate guanyltransferase beta	20.7	4		78096.2	79455.9	77445.6	64692.1	85826.9	100962	86910.9	83875.3	83837.2	72648.4	0	0	0	0	0	0	0	0	0	0	cluster 2
sp|P13473-2|LAMP2_HUMAN	LAMP2	Isoform LAMP-2B of Lysosome-associated membrane glycoprotein 2	18	4		0	139228	106697	111736	102983	223378	217672	241851	283448	160986	0	0	0	0	0	0	0	0	0	0	cluster 2
sp|Q8N5Z0-2|AADAT_HUMAN	AADAT	Isoform 2 of Kynurenine/alpha-aminoadipate aminotransferase, mitochondrial	17.4	4		67870.8	77429.2	60654.7	72727.2	63395.4	62297.4	64080	68081.6	85569.3	53236	0	0	60849	0	0	0	0	0	0	0	cluster 2
sp|Q13685|AAMP_HUMAN	AAMP	Angio-associated migratory cell protein	14.1	4		0	0	46665.3	50681.5	49026.1	75919.8	75047.7	78718.3	84247.9	50937.7	0	0	0	0	0	0	0	0	0	0	cluster 2
sp|O60888-2|CUTA_HUMAN	CUTA	Isoform A of Protein CutA	26.3	3		0	285625	155191	157492	159313	205882	236424	270630	249639	0	0	0	0	0	0	0	0	0	0	0	cluster 2
sp|Q9UNK0|STX8_HUMAN	STX8	Syntaxin-8	24.2	3		0	0	0	0	0	97898.2	92154.6	100431	91237.9	91032.5	0	0	0	0	0	0	0	0	0	0	cluster 2
sp|Q99942|RNF5_HUMAN	RNF5	E3 ubiquitin-protein ligase RNF5	17.8	3		0	0	0	0	0	50396.2	64194.2	63136.6	55166.4	93542.9	0	0	0	0	0	0	0	0	0	0	cluster 2
sp|Q96GC9|VMP1_HUMAN	VMP1	Vacuole membrane protein 1	15.8	3		221203	205997	0	0	0	296622	289064	310123	314187	261837	0	0	0	0	0	0	0	0	0	0	cluster 2
sp|Q7L5D6|GET4_HUMAN	GET4	Golgi to ER traffic protein 4 homolog	12.8	3		57989.1	57515.8	0	0	0	78991.7	0	70084.6	66962.3	93322.9	0	0	0	0	0	0	0	0	0	0	cluster 2
sp|Q9BPZ3|PAIP2_HUMAN	PAIP2	Polyadenylate-binding protein-interacting protein 2	45.7	2		49113.9	41824.4	45545.6	42384.1	41123.7	62731.1	61049	66636.1	67654.3	63617.3	0	0	0	0	0	0	0	0	0	0	cluster 2
sp|Q8N4V1-2|MMGT1_HUMAN	MMGT1	Isoform 2 of Membrane magnesium transporter 1	26.7	2		80623.3	76176.7	81767	69005.7	72473.9	93741.6	105033	78497.3	91446.9	144135	44767	47928.6	48253.2	42420.2	0	0	0	0	0	0	cluster 2
sp|Q8WUY8|NAT14_HUMAN	NAT14	N-acetyltransferase 14	18	2		0	94295.9	105025	103218	97012.3	133044	130352	142210	130484	0	0	0	34194.9	0	59379.4	0	0	0	0	0	cluster 2
sp|Q15125|EBP_HUMAN	EBP	3-beta-hydroxysteroid-Delta(8),Delta(7)-isomerase	12.2	2		494373	353312	283839	263857	340308	407072	355415	336262	388156	599887	217848	207184	188736	184718	114188	65482.1	62009.9	80374.8	91077.9	72307	cluster 2
sp|Q6ZMG9-2|CERS6_HUMAN	CERS6	Isoform 2 of Ceramide synthase 6	5.2	2		0	0	0	0	0	60786.5	68944.4	65992.6	64272.5	65122.2	0	0	0	0	0	0	0	0	0	0	cluster 2
sp|Q8TDD1|DDX54_HUMAN	DDX54	ATP-dependent RNA helicase DDX54	52	43		58283.6	58656	52434.6	53534.7	45679.8	0	0	0	0	42242.9	81167.9	84725.1	82099.3	86285.1	0	0	0	0	0	0	cluster 3
sp|Q8TDD1-2|DDX54_HUMAN	DDX54	Isoform 2 of ATP-dependent RNA helicase DDX54	52	42		340710	348798	302642	321096	318392	204089	199682	207675	202848	202032	574961	596441	597349	598981	453595	221320	226665	226842	227138	241241	cluster 3
sp|Q15154-5|PCM1_HUMAN	PCM1	Isoform 5 of Pericentriolar material 1 protein	27.8	41		64158.9	59305.5	56173	57003.4	58329.8	71388.1	68556.8	72059.6	75018.4	77608.7	63218.7	68467.8	70794.4	66016.6	49854.2	162516	211828	0	0	0	cluster 3
sp|Q15154-2|PCM1_HUMAN	PCM1	Isoform 2 of Pericentriolar material 1 protein	28.9	40		0	0	0	0	0	0	0	0	0	0	0	0	0	0	0	0	0	0	0	0	cluster 3
sp|Q9UKV8|AGO2_HUMAN	AGO2	Protein argonaute-2	53.4	33		55612.9	67468.2	53597	57855.4	57188.5	66488.2	90103.2	78650	71919.7	45045.4	78201.7	96600.9	71177.6	73294.7	93396.6	0	0	0	0	0	cluster 3
sp|Q96P48-3|ARAP1_HUMAN	ARAP1	Isoform 3 of Arf-GAP with Rho-GAP domain, ANK repeat and PH domain-containing protein 1	19.7	19		45326.9	36957.7	39809.1	30313.8	35050.4	45459.9	55317.1	44856.2	49082.4	38418.3	0	0	0	0	0	0	0	0	0	0	cluster 3
sp|O60749-2|SNX2_HUMAN	SNX2	Isoform 2 of Sorting nexin-2	49.3	18		89452.2	69615.3	68170.2	66762.1	61959.5	69051.1	67224.3	68883.4	69379.6	109480	0	0	92841.5	99518.8	54323.4	45497.1	41468.9	0	0	0	cluster 3
sp|Q96PZ0-2|PUS7_HUMAN	PUS7	Isoform 2 of Pseudouridylate synthase 7 homolog	41.3	18		273366	299062	266261	239623	290607	292217	298734	314059	309623	254882	145122	144253	147732	135013	203928	114421	109436	0	88826.7	104798	cluster 3
sp|P27361-2|MK03_HUMAN	MAPK3	Isoform 2 of Mitogen-activated protein kinase 3	38.8	16		0	0	0	0	0	48504.9	51177.5	52424.8	49981.3	32451	0	0	0	0	0	0	0	0	0	0	cluster 3
sp|P18085|ARF4_HUMAN	ARF4	ADP-ribosylation factor 4	70	15		208564	297604	175981	204765	198257	304679	371843	428275	410407	166472	101451	200605	108800	234382	274424	108485	105326	0	115110	61718.8	cluster 3
sp|Q15118-2|PDK1_HUMAN	PDK1	Isoform 2 of [Pyruvate dehydrogenase (acetyl-transferring)] kinase isozyme 1, mitochondrial	45	15		62606.8	79369.1	67411	65445.1	67370.5	58059	56109.2	62773.4	61259.9	42474.7	38871	39723.8	48512.7	47727.6	62801.9	0	0	0	0	0	cluster 3
sp|P23142-4|FBLN1_HUMAN	FBLN1	Isoform C of Fibulin-1	42.2	15		0	118479	47659.1	60392.9	64255.8	49207.4	84653.4	68124.4	90727.4	47171.8	0	0	0	0	191931	0	102385	0	0	0	cluster 3
sp|P00533|EGFR_HUMAN	EGFR	Epidermal growth factor receptor	21.5	13		0	105791	136814	0	136876	41113.5	0	52656.4	49221.5	0	0	0	0	0	0	0	0	0	0	0	cluster 3
sp|Q6UVK1|CSPG4_HUMAN	CSPG4	Chondroitin sulfate proteoglycan 4	13	13		0	0	0	0	0	47266.6	25388.5	0	42368	0	0	0	0	0	0	0	0	0	0	0	cluster 3
sp|Q96BM9|ARL8A_HUMAN	ARL8A	ADP-ribosylation factor-like protein 8A	65.1	12		227066	142739	0	0	0	170992	166639	157392	136798	0	0	0	0	0	0	0	0	0	0	0	cluster 3
sp|P80303-2|NUCB2_HUMAN	NUCB2	Isoform 2 of Nucleobindin-2	41	12		72524.6	86608.4	75830.1	74975	74512.9	69645.7	69109.7	78697.8	78830.8	71106.3	53333.6	51902.1	56119.3	56247.7	76043.6	50382.5	0	0	0	0	cluster 3
sp|P55036|PSMD4_HUMAN	PSMD4	26S proteasome non-ATPase regulatory subunit 4	41.1	11		296013	221792	146996	157701	172044	203784	232239	245185	267393	167029	121188	129615	136173	138597	124670	115837	106795	109503	112304	106291	cluster 3
sp|P23142|FBLN1_HUMAN	FBLN1	Fibulin-1	38.4	11		0	0	0	0	0	0	0	0	0	0	0	0	0	0	0	0	0	0	0	0	cluster 3
sp|P26885|FKBP2_HUMAN	FKBP2	Peptidyl-prolyl cis-trans isomerase FKBP2	78.2	10		42880.4	45218.7	48874.8	45202.4	43811.4	41124.5	48722	59533.2	72883.1	62191.3	0	0	0	0	146507	0	0	0	0	0	cluster 3
sp|Q9BSH5|HDHD3_HUMAN	HDHD3	Haloacid dehalogenase-like hydrolase domain-containing protein 3	57.4	10		188019	190552	180154	187686	186309	0	0	93377.3	77549.4	115970	0	0	0	0	0	0	0	0	0	0	cluster 3
sp|Q8WVQ1-3|CANT1_HUMAN	CANT1	Isoform 3 of Soluble calcium-activated nucleotidase 1	38.3	10		0	52142.6	59081.1	50962.1	48953.1	0	0	0	0	42389.3	43747	57595	50666.6	48345.8	72360.5	0	0	0	0	0	cluster 3
sp|Q9UK59|DBR1_HUMAN	DBR1	Lariat debranching enzyme	30.3	10		61963.4	62673.3	53417	59483.3	56465.4	51667.4	51495.2	53426.7	58951.7	50794.1	66770.8	67671.2	71350	66000	69214.8	0	0	0	0	0	cluster 3
sp|Q5H8A4-2|PIGG_HUMAN	PIGG	Isoform 2 of GPI ethanolamine phosphate transferase 2	18.8	10		0	0	42686.3	35174	36778.9	45760	42058.3	41398.4	30353.1	40573.1	68808.9	63721.8	60793.4	65203.3	0	0	0	0	0	0	cluster 3
sp|O00499-10|BIN1_HUMAN	BIN1	Isoform BIN1-13 of Myc box-dependent-interacting protein 1	30.2	9		88722.1	87805.6	97165.1	88336.3	96999.3	77612.9	75527.5	88955.9	90564.9	66531.7	60784.4	60164.1	59555.4	61971.9	122175	63820.1	74021.1	63675.2	68570.8	56302.5	cluster 3
sp|Q9HCG7|GBA2_HUMAN	GBA2	Non-lysosomal glucosylceramidase	17.7	9		0	0	0	0	0	45744.4	51935.8	55821.6	45779.8	0	0	0	0	0	0	0	0	0	0	0	cluster 3
sp|P29353-2|SHC1_HUMAN	SHC1	Isoform p52Shc of SHC-transforming protein 1	32.8	8		0	52174.6	52897.4	57369.7	56625.1	51940.1	57940.2	60398.9	60037.5	33541.2	0	0	0	0	0	0	0	0	0	0	cluster 3
sp|O14730-2|RIOK3_HUMAN	RIOK3	Isoform 2 of Serine/threonine-protein kinase RIO3	29.3	8		0	89264.4	2.19297e+06	0	2.33617e+06	0	110038	110794	119896	68138.6	0	0	0	0	0	0	0	0	0	0	cluster 3
sp|Q96S52|PIGS_HUMAN	PIGS	GPI transamidase component PIG-S	22.9	8		39394	39007.5	32729.1	34464.9	36117.4	41113.3	46049.4	51361.1	47607.3	41508.5	0	0	0	0	0	0	0	0	0	0	cluster 3
sp|Q08174-2|PCDH1_HUMAN	PCDH1	Isoform 2 of Protocadherin-1	14.9	8		0	34455.8	0	31618.4	0	53211.1	48159.8	45209.9	46688.7	47377.4	0	0	0	0	0	0	0	0	0	0	cluster 3
sp|P23434|GCSH_HUMAN	GCSH	Glycine cleavage system H protein, mitochondrial	50.9	7		1.1142e+06	1.41735e+06	1.53343e+06	1.2837e+06	1.34543e+06	1.01627e+06	1.15331e+06	1.17408e+06	1.17504e+06	617222	818523	687944	762209	684793	1110176	459576	464185	407266	448192	441118	cluster 3
sp|O75208|COQ9_HUMAN	COQ9	Ubiquinone biosynthesis protein COQ9, mitochondrial	33.3	7		66107.1	75661.6	79375.1	80968.4	78909.6	55077	55185.1	56320.3	59407.5	64314	52694.1	48724.6	57750.6	55984.3	37175.6	0	0	0	0	0	cluster 3
sp|P52943-2|CRIP2_HUMAN	CRIP2	Isoform 2 of Cysteine-rich protein 2	55.8	6		24631.5	35639	24622	27352	31121.6	0	51496.1	58610.3	49268.7	20226.1	0	0	0	0	0	0	0	0	0	0	cluster 3
sp|Q13636|RAB31_HUMAN	RAB31	Ras-related protein Rab-31	40.2	6		0	56266.3	45187.9	48161.6	47184.2	51993.2	63805	77071.5	72053.4	33788	0	0	0	0	59934.2	0	0	0	0	0	cluster 3
sp|Q6IPR3|TYW3_HUMAN	TYW3	tRNA wybutosine-synthesizing protein 3 homolog	35.9	6		30420.7	26895.6	30549.7	29221.3	26995.1	35252.5	28007.3	29146.8	28875.4	0	0	0	0	0	0	0	0	0	0	0	cluster 3
sp|O43819|SCO2_HUMAN	SCO2	Protein SCO2 homolog, mitochondrial	33.5	6		0	0	0	0	0	54160.5	0	49641.7	50422.8	60802.7	0	0	0	0	0	0	0	0	0	0	cluster 3
sp|Q8N474|SFRP1_HUMAN	SFRP1	Secreted frizzled-related protein 1	33.4	6		37526.4	43397.4	40363.5	39815.4	41083.7	49502.9	56575.6	55783.6	56662.5	40646	0	0	0	0	0	0	0	0	0	0	cluster 3
sp|Q9H9T3-2|ELP3_HUMAN	ELP3	Isoform 2 of Elongator complex protein 3	23.1	6		40033.4	48255.3	46493.3	46369.5	46570	56289.4	54561.5	55707.1	60337.1	45578.8	0	0	0	0	0	0	0	0	0	0	cluster 3
sp|P28715|ERCC5_HUMAN	ERCC5	DNA repair protein complementing XP-G cells	6.3	6		0	0	0	0	0	0	23978.5	29195.6	30421.3	0	0	0	0	0	0	0	0	0	0	0	cluster 3
sp|Q13445|TMED1_HUMAN	TMED1	Transmembrane emp24 domain-containing protein 1	37	5		138154	94816.6	78896.2	80770.3	84263.8	100175	113262	126334	123891	57569.9	0	0	0	0	103928	68058.6	74425.3	0	0	0	cluster 3
sp|O75817|POP7_HUMAN	POP7	Ribonuclease P protein subunit p20	32.1	5		85837	72357.3	0	73636.9	0	0	0	0	0	70787.8	97584.8	100655	96618.5	102592	69899.8	88755.6	0	0	0	0	cluster 3
sp|Q5VWG9|TAF3_HUMAN	TAF3	Transcription initiation factor TFIID subunit 3	13.2	5		0	1.61779e+06	781209	0	1.15111e+06	0	0	0	0	0	0	0	0	0	0	0	0	0	0	0	cluster 3
sp|Q92733|PRCC_HUMAN	PRCC	Proline-rich protein PRCC	13	5		80076.9	83006.9	85840.1	78708.3	81093.1	97566.6	93010.6	88329.8	98754.3	52579.3	73621.4	69838.2	75484.3	74727.9	63265.1	48799.2	54871.9	0	0	0	cluster 3
sp|Q8WZA0-2|LZIC_HUMAN	LZIC	Isoform 2 of Protein LZIC	28	4		52717.7	42073.1	48434.9	48930.9	46718	64412.3	90050.1	100281	97766.8	69205.3	0	0	0	0	0	0	0	0	0	0	cluster 3
sp|Q96DG6|CMBL_HUMAN	CMBL	Carboxymethylenebutenolidase homolog	27.3	4		72205.8	86904.1	100371	100910	88831.1	0	125495	112088	106846	82684.9	0	0	0	0	0	0	0	0	0	0	cluster 3
sp|Q96GQ5|RUSF1_HUMAN	RUSF1	RUS family member 1	20.1	4		0	20595.6	23901.1	22827.5	33033.5	41899.5	0	0	43285.2	22435	0	0	0	0	0	0	0	0	0	0	cluster 3
sp|Q969U7-2|PSMG2_HUMAN	PSMG2	Isoform 2 of Proteasome assembly chaperone 2	18.5	4		0	82850.6	70023.2	64185.1	57843.8	72121	68256.6	71458.3	65164.4	96350.7	55006.7	56284.8	53201.4	55663.5	0	140571	0	0	0	0	cluster 3
sp|O95684-2|CEP43_HUMAN	CEP43	Isoform 2 of Centrosomal protein 43	7.9	3		0	23174.5	35541.8	29614.3	27791	29687.3	0	26625.4	33448.2	0	0	0	0	0	0	0	0	0	0	0	cluster 3
sp|Q9H300-2|PARL_HUMAN	PARL	Isoform 2 of Presenilins-associated rhomboid-like protein, mitochondrial	10	2		0	0	0	0	0	52223.1	0	0	65866.4	72274.5	0	0	0	0	0	0	0	0	0	0	cluster 3
sp|Q7Z6Z7-3|HUWE1_HUMAN	HUWE1	Isoform 3 of E3 ubiquitin-protein ligase HUWE1	37.2	109		265474	266180	234734	234039	229196	308163	310900	324973	326474	328199	124288	120556	121676	118715	111766	0	0	0	0	0	cluster 4
sp|Q9Y4L1|HYOU1_HUMAN	HYOU1	Hypoxia up-regulated protein 1	70.6	71		913322	1.0578e+06	932321	960257	945021	1.17047e+06	1.17777e+06	1222675	1.2484e+06	1.05901e+06	464685	460404	451106	450105	460920	228978	214174	208169	206056	216907	cluster 4
sp|P12814-2|ACTN1_HUMAN	ACTN1	Isoform 2 of Alpha-actinin-1	76	70		466042	485166	457227	462143	455315	501769	502806	509028	523919	482197	357301	369510	369437	389539	298330	161693	171660	167404	168111	173725	cluster 4
sp|O00410|IPO5_HUMAN	IPO5	Importin-5	79.8	67		731676	925359	745221	762776	771286	1.08894e+06	1.11757e+06	1.17941e+06	1.20208e+06	1.02568e+06	564506	560078	573587	559670	587695	281244	254301	255556	262212	255741	cluster 4
sp|Q93008-3|USP9X_HUMAN	USP9X	Isoform 2 of Probable ubiquitin carboxyl-terminal hydrolase FAF-X	38.8	67		141520	144255	137347	135346	132724	173274	168911	174654	178954	169588	79694.4	79484.7	73736.7	78017.9	81003.6	0	0	0	0	0	cluster 4
sp|P31948|STIP1_HUMAN	STIP1	Stress-induced-phosphoprotein 1	80.5	64		724426	907919	807269	848459	826649	1.1395e+06	1.15913e+06	1.16359e+06	1.17686e+06	975970	336560	341192	358896	338286	337605	201224	192560	179746	196780	186142	cluster 4
sp|P08133|ANXA6_HUMAN	ANXA6	Annexin A6	78.5	64		1.39714e+06	1.49491e+06	1.27878e+06	1.28745e+06	1.23057e+06	1.94468e+06	1.8475e+06	1970838	1.99883e+06	1.93059e+06	667894	649176	666457	686276	544360	348984	380409	342107	353956	335606	cluster 4
sp|Q14697|GANAB_HUMAN	GANAB	Neutral alpha-glucosidase AB	74	64		2.42602e+06	2.56609e+06	2319407	2177430	2.13474e+06	2741959	2755283	2778148	2.89214e+06	2931410	1.08769e+06	1.06048e+06	1.07086e+06	1.08157e+06	816050	314065	287730	283457	294620	278922	cluster 4
sp|Q14697-2|GANAB_HUMAN	GANAB	Isoform 2 of Neutral alpha-glucosidase AB	73.5	64		0	0	0	0	0	0	0	0	0	0	0	0	0	0	0	0	0	0	0	0	cluster 4
sp|P13667|PDIA4_HUMAN	PDIA4	Protein disulfide-isomerase A4	69	64		2.38246e+06	2439328	2.23639e+06	2.10812e+06	2.0399e+06	2.59139e+06	2539886	2611123	2.69272e+06	2.7385e+06	1.09865e+06	1.09894e+06	1.06672e+06	1.09744e+06	860133	453185	448365	444355	460495	446308	cluster 4
sp|Q15075|EEA1_HUMAN	EEA1	Early endosome antigen 1	52.9	64		100748	101799	88229.4	93363.9	90837.5	145243	142942	137159	136270	134215	84160	77626.4	78927.8	71381.2	61351.9	0	0	0	0	0	cluster 4
sp|P49321|NASP_HUMAN	NASP	Nuclear autoantigenic sperm protein	94	61		1.58111e+06	1734160	1.63481e+06	1578566	1.51573e+06	2111733	2.04198e+06	2.10921e+06	2.23297e+06	2.23704e+06	534600	467625	470398	468104	387328	242054	196679	196131	181560	172764	cluster 4
sp|P30101|PDIA3_HUMAN	PDIA3	Protein disulfide-isomerase A3	81.2	59		2.23633e+06	2.25774e+06	1.87751e+06	2.01889e+06	1.95445e+06	2.16815e+06	2172067	2320137	2.40485e+06	2.18515e+06	1.12049e+06	1.08016e+06	1.13376e+06	1121357	793326	547074	516510	528401	552042	536797	cluster 4
sp|P11047|LAMC1_HUMAN	LAMC1	Laminin subunit gamma-1	40.3	56		404383	434082	416492	387306	405883	473557	447021	448054	443151	463628	187002	194656	187990	185016	160995	75250.5	77497.8	70930.4	85190.6	83623.1	cluster 4
sp|Q14571|ITPR2_HUMAN	ITPR2	Inositol 1,4,5-trisphosphate receptor type 2	31.1	56		85370.3	71511	76921	79207	82420.7	112411	118674	120800	116725	95832.6	71472.3	72847.3	71740.3	72698.6	63571.7	0	0	0	0	0	cluster 4
sp|P22314-2|UBA1_HUMAN	UBA1	Isoform 2 of Ubiquitin-like modifier-activating enzyme 1	71.8	55		885105	983649	851201	849525	842598	1.20642e+06	1.26727e+06	1332897	1.34601e+06	992690	391579	381458	378611	386211	403595	219619	193647	195453	192297	166555	cluster 4
sp|Q13200|PSMD2_HUMAN	PSMD2	26S proteasome non-ATPase regulatory subunit 2	74.3	54		336308	355158	290797	302975	296284	439996	434820	435796	443822	342129	217031	205753	202781	205498	144676	116726	106259	102264	100431	105648	cluster 4
sp|P53396-2|ACLY_HUMAN	ACLY	Isoform 2 of ATP-citrate synthase	62.7	53		360244	285714	245233	253250	243862	331828	346847	365682	366582	410510	178549	185497	176193	171958	134808	61587.1	73771.9	63526.1	58923	75708.5	cluster 4
sp|P29144|TPP2_HUMAN	TPP2	Tripeptidyl-peptidase 2	58.8	52		153401	197378	165403	172275	164993	198936	198828	214482	234276	197702	93193.2	96804.9	86096.5	84633.6	103962	76599.7	0	0	0	0	cluster 4
sp|Q02790|FKBP4_HUMAN	FKBP4	Peptidyl-prolyl cis-trans isomerase FKBP4	90.4	51		1.32067e+06	1.34114e+06	1.14366e+06	1.10281e+06	1.04042e+06	1406215	1.40704e+06	1.38575e+06	1.48743e+06	1475753	588940	560450	561672	584496	405476	369182	330328	318080	317423	325542	cluster 4
sp|Q07065|CKAP4_HUMAN	CKAP4	Cytoskeleton-associated protein 4	75.9	50		664601	663068	575466	584449	563504	1.00762e+06	970724	991618	1.01049e+06	1.08022e+06	400437	386666	385228	392549	294198	123695	112606	120159	125145	114424	cluster 4
sp|P04843|RPN1_HUMAN	RPN1	Dolichyl-diphosphooligosaccharide--protein glycosyltransferase subunit 1	69.9	50		1300059	1.20734e+06	1.13159e+06	1077416	1.06618e+06	1.49584e+06	1.43507e+06	1.50744e+06	1.51373e+06	1.54149e+06	679685	678503	673402	664698	492465	326101	304467	307631	312937	315602	cluster 4
sp|Q16658|FSCN1_HUMAN	FSCN1	Fascin	89.5	48		833258	858276	748294	871743	700190	1.10751e+06	1.01285e+06	1.09993e+06	1131994	1.0579e+06	522025	474100	518547	451282	403687	231832	240006	225272	219041	223372	cluster 4
sp|P33993|MCM7_HUMAN	MCM7	DNA replication licensing factor MCM7	76.4	48		367642	384267	324904	323937	317019	435799	401785	425874	444069	465493	167514	164492	161334	165459	134953	113996	109984	107059	112729	107659	cluster 4
sp|Q14566|MCM6_HUMAN	MCM6	DNA replication licensing factor MCM6	61.4	47		430892	378286	325408	310181	320151	466785	480022	487729	503895	481125	190614	178504	160931	183226	143440	103818	96189.9	97304.4	103248	108683	cluster 4
sp|P29401|TKT_HUMAN	TKT	Transketolase	83.5	45		2.16017e+06	2.94099e+06	2.58879e+06	2583674	2.46655e+06	3.20665e+06	3.32164e+06	3351180	3.59285e+06	2.76474e+06	1310300	1.23174e+06	1.24536e+06	1.18087e+06	990264	528555	491609	451828	489709	472582	cluster 4
sp|Q5VST9-6|OBSCN_HUMAN	OBSCN	Isoform 5 of Obscurin	9.1	45		143571	144729	172191	183950	167265	0	219802	221388	214969	144547	98069.6	106047	87704.2	92940.8	0	0	0	0	0	0	cluster 4
sp|P06753-2|TPM3_HUMAN	TPM3	Isoform 2 of Tropomyosin alpha-3 chain	88.3	44		2.74459e+06	2500069	2.08992e+06	1.85801e+06	1.81364e+06	2.31907e+06	2.18426e+06	2.24629e+06	2.44792e+06	3.5378e+06	1.31042e+06	1.33921e+06	1.29414e+06	1.29504e+06	698266	490725	452661	417471	446779	447164	cluster 4
sp|Q12931-2|TRAP1_HUMAN	TRAP1	Isoform 2 of Heat shock protein 75 kDa, mitochondrial	68.2	44		593008	985415	796352	832678	878660	678019	733213	806776	788041	383607	478612	469506	479715	490256	551809	187621	173044	153839	162684	162721	cluster 4
sp|P07355-2|ANXA2_HUMAN	ANXA2	Isoform 2 of Annexin A2	81.2	43		5489500	4.87566e+06	4.07624e+06	4.31126e+06	4022420	6472571	6494494	6983857	7098173	6.42759e+06	3388639	3.41171e+06	3.37725e+06	3.12812e+06	2.60099e+06	1.80999e+06	1.66483e+06	1.71819e+06	1.71014e+06	1.62205e+06	cluster 4
sp|O95373|IPO7_HUMAN	IPO7	Importin-7	49.2	42		461349	453151	349844	344272	342531	470083	437728	439078	456039	566216	238191	234973	244836	244653	164822	88798.7	72053.9	78382.2	80502.7	81765.1	cluster 4
sp|O95071-2|UBR5_HUMAN	UBR5	Isoform 2 of E3 ubiquitin-protein ligase UBR5	25	42		165867	153979	179412	191876	184221	208741	247128	259256	282183	186228	152021	122179	119942	112489	0	0	0	0	0	0	cluster 4
sp|P00558|PGK1_HUMAN	PGK1	Phosphoglycerate kinase 1	90.4	41		1.19231e+06	1.73123e+06	1.46071e+06	1472009	1.47213e+06	2.06734e+06	2.00807e+06	2.05987e+06	2167574	1.70215e+06	573296	569602	586736	563060	550598	261753	273601	258943	262062	247252	cluster 4
sp|P06753-6|TPM3_HUMAN	TPM3	Isoform 6 of Tropomyosin alpha-3 chain	81	41		0	0	0	0	0	0	0	0	0	0	0	0	0	0	0	0	0	0	0	0	cluster 4
sp|P35606|COPB2_HUMAN	COPB2	Coatomer subunit beta'	63.9	41		198225	245880	198355	211945	203664	266472	286747	305122	299402	271856	247250	243936	251376	249385	244513	155450	145469	143664	147993	147252	cluster 4
sp|P55884-2|EIF3B_HUMAN	EIF3B	Isoform 2 of Eukaryotic translation initiation factor 3 subunit B	57.5	41		568302	538033	460745	456004	457219	607648	604940	634221	628086	649764	318252	310459	310463	298325	242176	155357	145412	163327	174348	166228	cluster 4
sp|Q9UDR5|AASS_HUMAN	AASS	Alpha-aminoadipic semialdehyde synthase, mitochondrial	56.9	41		682320	706193	629495	632912	639069	411645	424122	420541	423709	396102	370648	386067	376777	380371	264505	56119.9	61201.1	50355.5	47065.7	52274.8	cluster 4
sp|P67936|TPM4_HUMAN	TPM4	Tropomyosin alpha-4 chain	77.4	40		487899	518245	482187	431631	417618	520091	476617	468478	492786	561953	234372	244995	234139	235167	155024	96930.3	105800	102019	103751	101107	cluster 4
sp|P48449|LSS_HUMAN	LSS	Lanosterol synthase	62.4	40		277372	412003	355412	357372	369848	525670	576083	571195	583069	419423	305866	312563	323016	307033	332477	180595	179416	176352	168254	170104	cluster 4
sp|Q99460|PSMD1_HUMAN	PSMD1	26S proteasome non-ATPase regulatory subunit 1	57.2	40		405929	514941	412500	398557	408539	578383	570994	584626	607100	479766	266373	242902	260640	236284	176204	168472	154070	140778	150153	149776	cluster 4
sp|Q92973|TNPO1_HUMAN	TNPO1	Transportin-1	49.1	38		837493	1.00192e+06	867191	834523	793961	1.17005e+06	1.23247e+06	1265729	1.33614e+06	913147	744774	690323	705688	766180	687937	198213	213188	279021	239836	243399	cluster 4
sp|Q9UM54-6|MYO6_HUMAN	MYO6	Isoform 6 of Unconventional myosin-VI	46.7	38		54070.1	53426	52892.5	53199.1	51739.7	63731.6	64035.4	63744.4	67208.8	73143.6	53344.6	54770.2	59128.2	51574.6	54599.9	0	0	0	0	0	cluster 4
sp|O95155-2|UBE4B_HUMAN	UBE4B	Isoform 2 of Ubiquitin conjugation factor E4 B	46.1	37		175665	160241	194890	156284	180724	229143	217663	209508	221958	172197	148884	133231	134754	133839	0	0	0	0	0	0	cluster 4
sp|Q14203-4|DCTN1_HUMAN	DCTN1	Isoform 4 of Dynactin subunit 1	41.8	37		90742.2	108220	89227.2	95004.9	92366.7	121020	125844	135348	120052	99296.4	52815.9	54492.3	53450.1	53589.2	72049.3	0	0	0	0	0	cluster 4
sp|Q13308|PTK7_HUMAN	PTK7	Inactive tyrosine-protein kinase 7	48.8	36		92230.8	141808	130885	131155	140094	207500	220222	231332	217790	151931	128455	152049	148815	137427	134131	99490.1	69710.4	89539.2	92630.4	90715.7	cluster 4
sp|P04075|ALDOA_HUMAN	ALDOA	Fructose-bisphosphate aldolase A	86.3	35		1.93746e+06	2292838	1.97846e+06	1867516	1.819e+06	2.41963e+06	2356728	2.2602e+06	2.49792e+06	2.55067e+06	919399	915601	903610	861464	567257	541873	469249	469119	478127	461289	cluster 4
sp|P27797|CALR_HUMAN	CALR	Calreticulin	78.9	35		3367723	4.49468e+06	3.90806e+06	4.0481e+06	3921668	4.97745e+06	4.9345e+06	5015265	5.2828e+06	3.78438e+06	1.54033e+06	1.58893e+06	1629183	1.51689e+06	1.28302e+06	525055	502485	486630	488999	466855	cluster 4
sp|P04181|OAT_HUMAN	OAT	Ornithine aminotransferase, mitochondrial	81.3	34		1.10045e+06	1.48028e+06	1235745	1.26137e+06	1.273e+06	894587	865997	867140	924159	689332	610665	618008	619204	598074	520902	123324	113880	114184	113337	116917	cluster 4
sp|Q01518|CAP1_HUMAN	CAP1	Adenylyl cyclase-associated protein 1	63.8	34		477045	610381	593324	572297	560966	738292	691954	705339	742539	645105	249712	247964	257797	239122	206516	110330	106818	101148	103685	105044	cluster 4
sp|O60282|KIF5C_HUMAN	KIF5C	Kinesin heavy chain isoform 5C	48.4	34		283439	327103	366904	403621	363152	288939	296825	387575	324993	288895	187492	201758	206677	218343	80019.9	98922.5	92965.4	104526	106426	108252	cluster 4
sp|Q8N766-2|EMC1_HUMAN	EMC1	Isoform 2 of ER membrane protein complex subunit 1	42.4	34		342073	420210	343716	358542	344734	536742	551506	537454	555694	484761	248830	231590	239134	253910	236699	146843	150698	162101	159125	154044	cluster 4
sp|P04114|APOB_HUMAN	APOB	Apolipoprotein B-100	10.8	33		138156	217139	196420	201934	200343	245710	261026	306408	266321	155659	150696	129175	153756	150922	215051	85313.2	80234.1	69498.5	84317.9	57787.6	cluster 4
sp|Q15084-2|PDIA6_HUMAN	PDIA6	Isoform 2 of Protein disulfide-isomerase A6	81.9	32		1.8247e+06	2.34249e+06	1.97463e+06	1.9536e+06	2.03015e+06	2.59732e+06	2757322	2728281	2.84528e+06	2697182	789294	820402	838586	801290	870002	373894	348942	332774	366969	352211	cluster 4
sp|P36871|PGM1_HUMAN	PGM1	Phosphoglucomutase-1	71.5	32		233970	243373	192720	194985	188670	256555	264546	258496	272459	252605	84223.5	80366.4	87463	79805.6	82886.2	0	0	0	0	0	cluster 4
sp|P06753|TPM3_HUMAN	TPM3	Tropomyosin alpha-3 chain	71.2	32		0	0	0	0	0	0	0	0	0	0	0	0	0	0	0	0	0	0	0	0	cluster 4
sp|P07195|LDHB_HUMAN	LDHB	L-lactate dehydrogenase B chain	65.9	32		4.13622e+06	4.54512e+06	4259275	4.72248e+06	4.544e+06	6293201	6.48185e+06	6717135	6.44975e+06	6.17909e+06	1975618	1.5326e+06	1.4769e+06	1.39226e+06	1.45473e+06	917882	740089	646915	612356	565049	cluster 4
sp|Q99797|MIPEP_HUMAN	MIPEP	Mitochondrial intermediate peptidase	52.3	32		293276	517153	398516	302370	324248	553637	515098	544165	590603	348490	342137	396374	394973	378356	246619	0	180256	171628	163815	194856	cluster 4
sp|P04844-2|RPN2_HUMAN	RPN2	Isoform 2 of Dolichyl-diphosphooligosaccharide--protein glycosyltransferase subunit 2	58.9	31		1.50848e+06	1.4474e+06	1289882	1.25018e+06	1.26454e+06	1785038	1.74614e+06	1792220	1.82007e+06	1.86534e+06	828819	834838	815696	848104	561136	398248	356716	333029	359190	361632	cluster 4
sp|Q02809-2|PLOD1_HUMAN	PLOD1	Isoform 2 of Procollagen-lysine,2-oxoglutarate 5-dioxygenase 1	57.8	31		124617	129212	115626	117608	117870	162277	158164	161745	162174	140782	86151.8	87075.9	90248.1	87253.8	85964.8	0	0	0	0	0	cluster 4
sp|Q06481-3|APLP2_HUMAN	APLP2	Isoform 3 of Amyloid-like protein 2	51.3	31		96936.3	163833	142133	131812	127568	180784	149254	173559	186369	180938	123894	138414	125957	124344	133562	86097.6	91103.5	79187.3	76303.8	77313.3	cluster 4
sp|Q9NQC3|RTN4_HUMAN	RTN4	Reticulon-4	48.3	31		1.33141e+06	1473682	1.15909e+06	1.21632e+06	1.24321e+06	1.88528e+06	1803779	1.83523e+06	1.96512e+06	1.5921e+06	793245	819587	734364	857796	634980	338946	315845	333342	336591	322598	cluster 4
sp|Q96QK1|VPS35_HUMAN	VPS35	Vacuolar protein sorting-associated protein 35	45.4	31		123108	146912	128800	127368	129752	181324	195457	219347	208240	176617	131303	132512	132341	135207	133173	58927.2	55898.4	57628.5	62002.4	63517.7	cluster 4
sp|O00159-2|MYO1C_HUMAN	MYO1C	Isoform 2 of Unconventional myosin-Ic	40.1	31		148801	136472	153880	158894	149621	177001	178216	192286	176435	146192	167768	174582	192012	165135	148473	0	0	0	0	0	cluster 4
sp|Q99996-1|AKAP9_HUMAN	AKAP9	Isoform 1 of A-kinase anchor protein 9	13.5	31		79035.9	83676.1	116696	93829.1	98967.9	104662	104271	137753	114990	113941	60798.5	57285.4	33631	20415.5	0	0	0	0	0	0	cluster 4
sp|O95714|HERC2_HUMAN	HERC2	E3 ubiquitin-protein ligase HERC2	11.3	31		249393	143103	0	208209	0	292498	255882	309640	258154	205556	251621	336505	340591	0	0	0	0	0	0	0	cluster 4
sp|P04899|GNAI2_HUMAN	GNAI2	Guanine nucleotide-binding protein G(i) subunit alpha-2	83.1	30		182086	330595	232560	240721	250150	369943	415829	449301	460410	275990	212704	296511	203335	358214	297180	142907	137319	104202	150102	153779	cluster 4
sp|O43852-3|CALU_HUMAN	CALU	Isoform 3 of Calumenin	82.5	30		985855	882783	764380	778626	756153	816136	793962	783039	796744	944247	278336	277309	292040	282474	200963	109610	97198.4	111201	111782	108894	cluster 4
sp|Q9Y266|NUDC_HUMAN	NUDC	Nuclear migration protein nudC	67.7	30		669731	621159	442209	536537	497720	801264	802624	855384	929305	954396	343203	298031	308977	305583	249635	152483	147337	130168	135729	134148	cluster 4
sp|Q13724|MOGS_HUMAN	MOGS	Mannosyl-oligosaccharide glucosidase	50.1	30		196643	218242	197209	199962	195400	291052	282035	290853	310554	270014	118030	119572	120559	119941	121671	81905.7	87472.2	96478.2	80145.9	93369.6	cluster 4
sp|O43592|XPOT_HUMAN	XPOT	Exportin-T	45.9	30		313494	337679	271477	288207	291353	377076	407045	382982	402316	369266	142269	139830	115806	115322	126132	0	0	0	0	0	cluster 4
sp|O60568|PLOD3_HUMAN	PLOD3	Multifunctional procollagen lysine hydroxylase and glycosyltransferase LH3	57.5	29		224787	248155	233983	219539	218723	287446	291467	285267	296500	268100	179387	183506	179676	183167	176276	108144	99709.8	85117.9	88504.4	84014.6	cluster 4
sp|Q8IVL6|P3H3_HUMAN	P3H3	Prolyl 3-hydroxylase 3	56.7	29		150616	206654	165755	177896	172568	226740	250401	247310	238745	154724	127911	127359	121760	132042	133216	0	0	0	0	0	cluster 4
sp|P28288|ABCD3_HUMAN	ABCD3	ATP-binding cassette sub-family D member 3	48.1	29		267019	258948	207615	201352	210086	455496	447031	448026	449165	467636	244394	255022	231133	254097	182776	0	0	0	0	0	cluster 4
sp|A0FGR8-6|ESYT2_HUMAN	ESYT2	Isoform 6 of Extended synaptotagmin-2	38	29		189416	204627	202538	206130	207131	266953	268860	301254	294132	254508	184473	208216	204283	232423	179326	0	106028	125843	115213	116469	cluster 4
sp|P0DN79|CBSL_HUMAN	CBSL	Cystathionine beta-synthase-like protein	68.8	28		651919	653170	584331	551899	549979	625246	598165	583119	594525	743677	237002	238207	225631	237254	158719	93724.2	89565.4	76352.8	76172.6	72129.3	cluster 4
sp|Q15008-4|PSMD6_HUMAN	PSMD6	Isoform 4 of 26S proteasome non-ATPase regulatory subunit 6	58.9	28		204062	228954	233585	218412	217773	270655	255399	269373	281855	285848	114529	111458	111074	112365	103687	58542.9	68391.9	64504.9	68164.2	66779.9	cluster 4
sp|Q32P28|P3H1_HUMAN	P3H1	Prolyl 3-hydroxylase 1	51.1	28		453140	354486	279478	301768	274772	382860	389750	409260	414593	386008	227823	250494	238878	245098	160059	104197	56131	82620	74465.1	84331.2	cluster 4
sp|Q9C0C9|UBE2O_HUMAN	UBE2O	(E3-independent) E2 ubiquitin-conjugating enzyme	32.8	28		138564	156915	139742	141687	147724	192311	192481	201669	196751	161532	61305.6	61767	57031.2	62350.7	55717.8	0	0	0	0	0	cluster 4
sp|P08758|ANXA5_HUMAN	ANXA5	Annexin A5	79.7	27		907271	1.06822e+06	892455	907423	904399	1.4552e+06	1.48443e+06	1.63744e+06	1.58839e+06	1.24752e+06	377879	360494	370638	349272	380218	230868	230953	219768	229120	187180	cluster 4
sp|O43852-2|CALU_HUMAN	CALU	Isoform 2 of Calumenin	75.6	27		73871.9	73316.1	0	0	0	0	0	0	0	64274.4	0	0	0	0	0	0	0	0	0	0	cluster 4
sp|Q96KP4|CNDP2_HUMAN	CNDP2	Cytosolic non-specific dipeptidase	72.4	27		256213	275170	200865	199633	205335	297627	296090	330644	342946	336464	104553	96936.2	99264.8	99474.4	107096	0	0	0	0	0	cluster 4
sp|P60228|EIF3E_HUMAN	EIF3E	Eukaryotic translation initiation factor 3 subunit E	69	27		582678	541608	461487	472363	475066	625644	669814	681189	727666	668789	288253	277887	288286	278371	239197	103855	99811.3	96592.6	99566.6	99646.1	cluster 4
sp|Q9Y5L0-3|TNPO3_HUMAN	TNPO3	Isoform 3 of Transportin-3	40.8	27		147404	151506	121876	121828	116009	146081	143142	143160	156969	183842	75677.7	75863.4	79372.5	71034.5	48813.5	0	0	0	0	0	cluster 4
sp|Q8NEZ4-3|KMT2C_HUMAN	KMT2C	Isoform 3 of Histone-lysine N-methyltransferase 2C	10.7	27		414045	280361	288149	274438	133159	190395	202480	117364	185375	266289	233512	205133	220116	72675.1	131606	0	0	0	0	0	cluster 4
sp|Q06830|PRDX1_HUMAN	PRDX1	Peroxiredoxin-1	79.9	26		1.21703e+06	1.10907e+06	975047	979964	919421	1.16019e+06	1.13459e+06	1.12781e+06	1.1686e+06	1.25268e+06	1.1349e+06	1.15842e+06	1.0503e+06	1.07303e+06	701549	506830	497266	499790	497171	493840	cluster 4
sp|P02649|APOE_HUMAN	APOE	Apolipoprotein E	76.7	26		384320	331768	303853	289461	292753	424584	438815	461125	471107	397795	283220	287834	261552	284835	237392	109816	116798	111360	116119	112339	cluster 4
sp|P04083|ANXA1_HUMAN	ANXA1	Annexin A1	68.5	26		450095	555402	494968	488088	493372	713529	754031	757504	786301	570408	258974	256682	263944	239280	289214	137611	131549	134590	142911	140889	cluster 4
sp|O15397|IPO8_HUMAN	IPO8	Importin-8	30	26		124567	120360	108873	103620	101047	135679	139139	135128	140184	133833	70061.1	70589.5	64684.9	78524.4	0	0	0	0	0	0	cluster 4
sp|Q9H4A3-5|WNK1_HUMAN	WNK1	Isoform 4 of Serine/threonine-protein kinase WNK1	14.5	26		500906	487464	483895	405297	389344	410585	464722	427336	352127	406114	294877	379910	394030	346973	39360	0	0	0	0	0	cluster 4
sp|Q9NR09|BIRC6_HUMAN	BIRC6	Baculoviral IAP repeat-containing protein 6	8.3	26		0	92895.7	53331.7	41370.8	79155.7	142351	116734	87183.3	85909.5	148940	0	0	0	0	0	0	0	0	0	0	cluster 4
sp|P30519|HMOX2_HUMAN	HMOX2	Heme oxygenase 2	75.9	25		211102	243114	200539	195294	198527	274793	266734	282326	295955	252340	157593	147796	153948	153209	145094	88656.8	88662.3	79537.3	82596.9	76317.9	cluster 4
sp|Q9UKX7|NUP50_HUMAN	NUP50	Nuclear pore complex protein Nup50	67.5	25		210226	211474	181927	176618	175823	235779	223457	225880	233976	254086	125750	122299	125102	136355	112335	61303.7	57311	49403.6	63435.1	50141.7	cluster 4
sp|P13674-2|P4HA1_HUMAN	P4HA1	Isoform 2 of Prolyl 4-hydroxylase subunit alpha-1	57.9	25		124300	146964	134438	135012	137062	173468	167692	159441	171910	163384	73509.3	71825.4	71082.3	70328.2	55481.9	25702.2	0	0	0	0	cluster 4
sp|P13674|P4HA1_HUMAN	P4HA1	Prolyl 4-hydroxylase subunit alpha-1	57.9	25		0	0	0	0	0	0	0	0	0	0	0	0	0	0	0	0	0	0	0	0	cluster 4
sp|P13674-3|P4HA1_HUMAN	P4HA1	Isoform 3 of Prolyl 4-hydroxylase subunit alpha-1	56.4	25		44821.4	51024.9	0	0	0	0	0	0	0	39848.2	0	0	0	0	0	0	0	0	0	0	cluster 4
sp|Q9NY33|DPP3_HUMAN	DPP3	Dipeptidyl peptidase 3	55	25		995728	1.10663e+06	724776	738167	773737	1.26238e+06	1.36807e+06	1.47558e+06	1.43178e+06	1.31764e+06	421464	432903	400115	413987	469795	0	0	0	0	0	cluster 4
sp|Q96P70|IPO9_HUMAN	IPO9	Importin-9	40.8	25		226091	342207	263821	302601	307335	426381	441933	497490	474166	276466	88229.8	72446.2	76129.1	82223.5	124959	0	0	0	0	0	cluster 4
sp|O75147|OBSL1_HUMAN	OBSL1	Obscurin-like protein 1	15.9	25		0	98714.2	96928.9	95756.4	97685.7	93631.7	89502.1	95387.7	92275.9	84384.1	106156	0	0	107703	71246	0	0	0	0	0	cluster 4
sp|P80723|BASP1_HUMAN	BASP1	Brain acid soluble protein 1	95.6	24		625298	583898	467853	482505	456851	729850	691930	691750	699168	897663	294250	297739	279572	288118	173519	54759.2	64399.3	62481.8	59660.9	60785.6	cluster 4
sp|P08754|GNAI3_HUMAN	GNAI3	Guanine nucleotide-binding protein G(i) subunit alpha	66.4	24		201743	227578	179214	186963	182001	336966	333875	339221	366064	323908	230869	198321	196347	173617	199392	98373.4	113260	0	0	0	cluster 4
sp|Q14126|DSG2_HUMAN	DSG2	Desmoglein-2	34.3	24		134348	124718	119204	112545	100185	180821	179251	182519	175440	142457	111773	112518	128833	118100	120899	0	0	0	0	0	cluster 4
sp|P61106|RAB14_HUMAN	RAB14	Ras-related protein Rab-14	88.8	23		242907	233037	227515	227555	224748	319996	334629	336784	329690	318514	197392	172808	181275	209639	152522	78557.2	74438.8	79591	77185.6	80274.1	cluster 4
sp|O76003|GLRX3_HUMAN	GLRX3	Glutaredoxin-3	70.7	23		239140	204811	174003	165698	173156	246821	271143	261840	270728	226168	144862	133594	126019	99165	122832	0	0	0	0	0	cluster 4
sp|P11413-2|G6PD_HUMAN	G6PD	Isoform Long of Glucose-6-phosphate 1-dehydrogenase	64.7	23		95012	97709.9	91878	85100.8	84734.9	107511	109315	104766	102795	117521	50577.1	55804.9	50413.4	51784.9	38294.2	0	0	0	0	0	cluster 4
sp|O00592-2|PODXL_HUMAN	PODXL	Isoform 2 of Podocalyxin	57.6	23		983946	702422	570864	550421	724460	1.11175e+06	1251539	1.37305e+06	1.32158e+06	1.25564e+06	704338	638699	592577	590578	769668	231893	231662	219899	242317	245187	cluster 4
sp|O00469-2|PLOD2_HUMAN	PLOD2	Isoform 2 of Procollagen-lysine,2-oxoglutarate 5-dioxygenase 2	39.8	23		605742	589419	514329	569466	597204	692520	757440	721941	762899	735791	225942	278205	251549	247520	356706	0	0	0	0	0	cluster 4
sp|Q96ST2|IWS1_HUMAN	IWS1	Protein IWS1 homolog	29.4	23		174707	160881	150307	147445	149946	207835	196167	209666	217696	227483	125688	134565	130523	126990	126668	76165.5	81603.1	71869.6	80342.2	83628.9	cluster 4
sp|P25391|LAMA1_HUMAN	LAMA1	Laminin subunit alpha-1	13.7	23		1.20305e+06	1.18108e+06	1.00243e+06	1.02158e+06	1018762	1.18126e+06	1242059	1.27205e+06	1.21119e+06	1.09803e+06	1.10328e+06	1.06464e+06	998764	1.13439e+06	0	0	0	0	0	0	cluster 4
sp|Q13347|EIF3I_HUMAN	EIF3I	Eukaryotic translation initiation factor 3 subunit I	85.5	22		507196	469540	436730	421915	405849	570873	533915	562422	582882	670708	283651	261173	268437	264641	210907	148967	117114	131925	132689	115160	cluster 4
sp|Q96CS3|FAF2_HUMAN	FAF2	FAS-associated factor 2	63.1	22		655684	429572	335369	335225	342741	519339	570131	554941	567991	555186	360339	366942	344228	374638	328310	197867	178127	163841	190085	184694	cluster 4
sp|Q96M96|FGD4_HUMAN	FGD4	FYVE, RhoGEF and PH domain-containing protein 4	39.7	22		77156.5	74357.6	72465.8	89241.3	62381.6	68524.5	62689.4	65311.8	67583.5	98075.9	53106.6	52563.7	46052.6	59286.2	32451	0	0	0	0	0	cluster 4
sp|Q96T76-8|MMS19_HUMAN	MMS19	Isoform 5 of MMS19 nucleotide excision repair protein homolog	39.3	22		107653	107751	90063.6	94782.7	96141.3	118272	123807	121107	120214	116598	51052	49952.8	57270.2	54448.6	58334.5	0	0	0	0	0	cluster 4
sp|P46977|STT3A_HUMAN	STT3A	Dolichyl-diphosphooligosaccharide--protein glycosyltransferase subunit STT3A	33.8	22		294748	286942	249556	228955	227613	370517	389834	392224	387310	462015	207880	186752	203034	181403	151777	86751	82078.9	78153.8	81805.8	82676.9	cluster 4
sp|P04626-4|ERBB2_HUMAN	ERBB2	Isoform 4 of Receptor tyrosine-protein kinase erbB-2	26.4	22		45402	77745.7	67711.1	66161	70022.5	105665	105863	120968	118740	75416.2	55312.8	60790.4	73004.6	61229.8	61903.9	0	0	0	0	0	cluster 4
sp|O75581|LRP6_HUMAN	LRP6	Low-density lipoprotein receptor-related protein 6	23.3	22		74263.3	99108.3	68302	75076.5	79453	143394	152832	164780	182383	112557	85343.8	80078	75134.5	87083.1	113529	0	0	0	0	0	cluster 4
sp|Q9H0U4|RAB1B_HUMAN	RAB1B	Ras-related protein Rab-1B	84.1	21		454552	477372	351359	406595	391063	519377	507225	512695	570560	476042	405640	351883	362114	338512	279560	120325	117168	113470	131190	111393	cluster 4
sp|Q13162|PRDX4_HUMAN	PRDX4	Peroxiredoxin-4	78.2	21		646253	573956	458735	449875	437024	360901	366090	381520	397277	488802	327061	313377	306587	300843	175316	88867.1	81084.8	84250.9	92325.8	90970	cluster 4
sp|Q15293|RCN1_HUMAN	RCN1	Reticulocalbin-1	77	21		588653	529285	439318	420650	429727	455256	439332	451883	452524	544029	215328	228307	193891	202979	105259	76836	59558.8	60287.2	51088.6	56307.8	cluster 4
sp|P30041|PRDX6_HUMAN	PRDX6	Peroxiredoxin-6	71.4	21		1.79336e+06	1.84749e+06	1.72812e+06	1.66285e+06	1.66665e+06	2.56462e+06	2.58598e+06	2595996	2.47354e+06	2.50981e+06	788974	751678	722630	698976	682901	309139	319386	357158	352104	352812	cluster 4
sp|Q86X55-1|CARM1_HUMAN	CARM1	Isoform 1 of Histone-arginine methyltransferase CARM1	52.3	21		141520	223894	192155	175974	182541	211298	222346	238135	254689	170061	110646	102212	98017.3	109596	122796	66914.2	0	0	0	47926.1	cluster 4
sp|Q15067-2|ACOX1_HUMAN	ACOX1	Isoform 2 of Peroxisomal acyl-coenzyme A oxidase 1	48.2	21		75694	90164.2	67629.2	72053	70609.7	125104	128547	135772	136311	122703	68726	64068	54460.5	58505.5	79167.8	0	0	0	0	0	cluster 4
sp|Q6L8Q7|PDE12_HUMAN	PDE12	2',5'-phosphodiesterase 12	47.3	21		104851	107087	100785	107080	102921	104390	112666	111828	105733	75808.6	60795	66357.6	65122.3	68045	55015.4	0	0	0	0	0	cluster 4
sp|Q96G03|PGM2_HUMAN	PGM2	Phosphoglucomutase-2	44.1	21		315838	312323	294583	284426	274971	380431	359768	336232	378414	417965	90810.7	155675	125321	169547	0	0	56182.8	61191.7	65873.2	51512.1	cluster 4
sp|P54760|EPHB4_HUMAN	EPHB4	Ephrin type-B receptor 4	29.2	21		76747.9	72154.2	76281.6	75865.1	73861.2	115563	125957	133596	122366	93068.6	76276.5	83109.6	81107.1	78511.6	70791.5	0	0	0	0	0	cluster 4
sp|P18669|PGAM1_HUMAN	PGAM1	Phosphoglycerate mutase 1	73.6	20		801784	857552	693063	684532	646925	775160	781115	817132	823569	872142	275461	278038	273034	254210	204306	118773	131031	115930	129983	120704	cluster 4
sp|Q8TBC4|UBA3_HUMAN	UBA3	NEDD8-activating enzyme E1 catalytic subunit	66.1	20		144102	169959	154886	144913	147984	191768	191144	205597	215646	170883	84404.8	72694.2	69723.8	71382.4	87017.3	0	0	0	0	0	cluster 4
sp|Q9BS26|ERP44_HUMAN	ERP44	Endoplasmic reticulum resident protein 44	54.2	20		515279	494512	402759	392732	374467	436227	444000	466324	480202	560693	328121	297817	312061	317498	243569	154303	134434	143667	139269	144026	cluster 4
sp|O15355|PPM1G_HUMAN	PPM1G	Protein phosphatase 1G	45.2	20		269349	263047	250191	230612	253629	343839	331309	339743	359560	321928	102687	115956	115827	117876	85018.2	41990.2	42491.7	0	0	0	cluster 4
sp|Q15067|ACOX1_HUMAN	ACOX1	Peroxisomal acyl-coenzyme A oxidase 1	43	20		0	0	0	0	0	0	0	0	0	0	0	0	0	0	0	0	0	0	0	0	cluster 4
sp|Q969V3-2|NCLN_HUMAN	NCLN	Isoform 2 of Nicalin	39.9	20		379384	380364	346268	318102	331051	461939	457780	469187	484816	487702	266802	252688	246523	259014	171521	97324.2	91482.6	89938	105696	101348	cluster 4
sp|O14787-2|TNPO2_HUMAN	TNPO2	Isoform 2 of Transportin-2	37	20		231698	186525	144036	166563	174534	239973	248147	241396	234355	245227	90634.4	103364	87403.7	88574.1	0	0	0	0	0	0	cluster 4
sp|Q9NZ08-2|ERAP1_HUMAN	ERAP1	Isoform 2 of Endoplasmic reticulum aminopeptidase 1	34.8	20		166162	175053	143181	146531	143698	169360	154441	167076	184914	186034	72986.4	72319.6	66455.7	75183.2	0	0	0	0	0	0	cluster 4
sp|P11362-20|FGFR1_HUMAN	FGFR1	Isoform 20 of Fibroblast growth factor receptor 1	30.2	20		114739	133910	115362	116910	106912	162630	159947	167171	173787	148512	90803.2	96070.3	91355.4	90858.5	98242.9	0	0	0	0	0	cluster 4
sp|O14579|COPE_HUMAN	COPE	Coatomer subunit epsilon	86	19		278471	280865	251013	259123	237647	316794	338337	328424	304769	293248	242915	260928	242980	256316	213011	165871	160182	162641	153614	156961	cluster 4
sp|P30044|PRDX5_HUMAN	PRDX5	Peroxiredoxin-5, mitochondrial	79	19		1.09581e+06	764756	632821	630980	646057	590625	521783	547080	573015	942502	583457	586907	575406	570181	468739	153340	156486	137871	153529	168937	cluster 4
sp|O75821|EIF3G_HUMAN	EIF3G	Eukaryotic translation initiation factor 3 subunit G	63.1	19		248284	347515	303297	282567	293619	337926	336319	363098	364171	359746	169071	159077	160692	158623	147525	104888	96211.3	98833.4	108573	94786	cluster 4
sp|Q9HCJ6|VAT1L_HUMAN	VAT1L	Synaptic vesicle membrane protein VAT-1 homolog-like	60.6	19		245189	221599	232822	233270	237545	293506	312875	290627	295941	315951	129753	132101	128955	139239	142276	0	0	0	0	0	cluster 4
sp|Q9NRG9|AAAS_HUMAN	AAAS	Aladin	57.9	19		244869	233035	213062	206665	211757	270533	285656	301638	306466	252062	160801	161055	164345	163690	165299	81341	77603.8	81587.7	80780.8	80065.5	cluster 4
sp|Q8IWB7|WDFY1_HUMAN	WDFY1	WD repeat and FYVE domain-containing protein 1	56.8	19		107182	104239	96863.4	93559.9	91802.7	124750	120501	128830	132499	117502	99223.5	111486	110120	106747	111912	58956.2	0	0	0	0	cluster 4
sp|Q01105|SET_HUMAN	SET	Protein SET	54.8	19		1.57033e+06	1.96427e+06	1.68748e+06	1789769	1.72938e+06	1.97421e+06	2.03922e+06	2.11486e+06	2.27119e+06	2.20329e+06	1.20458e+06	1.1737e+06	1.2153e+06	1.20066e+06	913758	505010	513132	555797	557544	538058	cluster 4
sp|Q9BXW7-2|HDHD5_HUMAN	HDHD5	Isoform 1 of Haloacid dehalogenase-like hydrolase domain-containing 5	49.6	19		533055	489115	441381	439001	445800	302686	320955	320134	336549	327042	271847	279586	262973	264911	237539	68690.5	65579.4	74303.7	77178.1	64741.4	cluster 4
sp|Q7L2H7|EIF3M_HUMAN	EIF3M	Eukaryotic translation initiation factor 3 subunit M	49.2	19		486190	522937	423468	433727	432096	562413	597729	589337	584596	532720	280519	297588	290467	285269	203574	110053	114330	103834	107276	113881	cluster 4
sp|O43815|STRN_HUMAN	STRN	Striatin	40.1	19		115317	142105	128194	128918	130325	158176	162765	184134	177181	126543	102168	76872.1	77125.9	80114.3	96336.7	0	0	0	0	0	cluster 4
sp|P29317|EPHA2_HUMAN	EPHA2	Ephrin type-A receptor 2	28.3	19		56126.9	66926.5	59437.7	63690.4	55478.4	109316	97279.5	99549.2	89806.3	117880	88796	92240.6	63561.5	80828.5	0	0	0	0	0	0	cluster 4
sp|P04792|HSPB1_HUMAN	HSPB1	Heat shock protein beta-1	92.7	18		452867	488172	461054	434667	413715	663291	659428	666864	701229	628557	218825	205897	209739	240786	175704	117721	118996	124778	118731	150549	cluster 4
sp|P61586|RHOA_HUMAN	RHOA	Transforming protein RhoA	86.5	18		953382	1.05445e+06	934325	925589	916105	1.21191e+06	1.30302e+06	1.32228e+06	1.28417e+06	1.16354e+06	815490	775519	801871	756256	575029	289454	239108	245859	249577	236826	cluster 4
sp|P11233|RALA_HUMAN	RALA	Ras-related protein Ral-A	79.6	18		255883	321434	292297	285569	272586	462201	488327	516400	524094	420099	274932	257236	275627	277769	234283	78390.5	0	0	0	0	cluster 4
sp|Q9P0L0|VAPA_HUMAN	VAPA	Vesicle-associated membrane protein-associated protein A	73.1	18		255345	293066	243231	239231	233434	347180	345666	379458	415707	241545	165874	159495	168649	163056	168578	108531	92108.4	110482	101882	97176.6	cluster 4
sp|Q9NZL9|MAT2B_HUMAN	MAT2B	Methionine adenosyltransferase 2 subunit beta	69.2	18		0	0	0	0	0	0	0	0	0	0	0	0	0	0	0	0	0	0	0	0	cluster 4
sp|O15372|EIF3H_HUMAN	EIF3H	Eukaryotic translation initiation factor 3 subunit H	63.6	18		252780	278247	242369	235663	248967	323331	342059	345042	339661	320443	137640	136712	142313	142390	120369	81134.6	71066.6	68097.6	59623.4	67828.3	cluster 4
sp|Q9Y697-2|NFS1_HUMAN	NFS1	Isoform Cytoplasmic of Cysteine desulfurase, mitochondrial	60.2	18		144164	129549	101580	97988.6	94584.6	126885	130460	130831	136356	105181	101649	95245.6	92401.7	106616	93063.5	0	0	0	0	0	cluster 4
sp|Q15813-2|TBCE_HUMAN	TBCE	Isoform 2 of Tubulin-specific chaperone E	56.2	18		143359	144199	132096	118311	115967	175650	172271	149938	180245	178284	79183.3	75884.5	72803.2	73614.1	80114.2	0	0	0	0	0	cluster 4
sp|Q14165|MLEC_HUMAN	MLEC	Malectin	53.1	18		323991	410521	315854	317428	324592	476769	472476	468849	510077	431933	231112	250042	240773	236015	182765	137659	112621	106707	114512	112655	cluster 4
sp|Q9UJU6|DBNL_HUMAN	DBNL	Drebrin-like protein	50.5	18		115870	153309	144937	149962	157933	177594	205116	221147	219196	94448.6	75061.5	75070.8	99655.7	81924.8	105219	0	68663.5	48540.8	0	59193.8	cluster 4
sp|Q8TCG1|CIP2A_HUMAN	CIP2A	Protein CIP2A	27	18		90235.3	93069.6	79800.6	65226.3	72529.1	96472.3	98701.5	85863.5	101207	77639.9	47727.7	71694.6	55348.8	61961.9	0	0	0	0	0	0	cluster 4
sp|O76024|WFS1_HUMAN	WFS1	Wolframin	25.4	18		215277	189844	174463	154456	144610	228687	239781	259641	246229	236832	147784	135203	144221	158387	148746	0	0	0	0	0	cluster 4
sp|Q9NYL9|TMOD3_HUMAN	TMOD3	Tropomodulin-3	74.4	17		284403	203622	178347	168426	168958	211009	218311	223838	214175	256112	175079	151429	161179	155765	131361	80589.6	88994.6	85358.1	94044.4	95116	cluster 4
sp|Q9NQC3-5|RTN4_HUMAN	RTN4	Isoform B2 of Reticulon-4	72.4	17		0	0	0	0	0	0	0	0	0	0	0	0	0	0	0	0	0	0	0	0	cluster 4
sp|Q9Y696|CLIC4_HUMAN	CLIC4	Chloride intracellular channel protein 4	71.9	17		749138	672464	664564	635674	632962	944200	937218	955202	957002	749836	331969	343141	340335	326452	228055	101691	89643	82718.3	79714.7	86423.1	cluster 4
sp|P45880|VDAC2_HUMAN	VDAC2	Voltage-dependent anion-selective channel protein 2	68	17		1.06566e+06	1.43207e+06	1.23685e+06	1.27141e+06	1.3469e+06	1.98846e+06	2.2995e+06	2.41158e+06	2.35932e+06	1.55284e+06	1.36444e+06	1.34519e+06	1.40229e+06	1.40796e+06	1.83093e+06	137978	95996.3	0	0	0	cluster 4
sp|O95433|AHSA1_HUMAN	AHSA1	Activator of 90 kDa heat shock protein ATPase homolog 1	64.2	17		266460	316807	257713	260395	256636	336485	323494	330834	355121	346532	124386	117333	131544	126785	126894	76735	76720.5	75950.4	71813.8	69552.1	cluster 4
sp|O60664-4|PLIN3_HUMAN	PLIN3	Isoform 4 of Perilipin-3	63.5	17		103228	186373	166448	165270	164820	195046	204517	199502	196346	166723	115078	97435.6	107122	120161	0	0	0	0	0	0	cluster 4
sp|Q9UL25|RAB21_HUMAN	RAB21	Ras-related protein Rab-21	59.1	17		185506	172781	138355	144275	145473	230194	233499	267884	276387	171250	176615	187779	187526	170370	167288	90299.4	103723	91762.5	86837.6	86094.9	cluster 4
sp|Q13177|PAK2_HUMAN	PAK2	Serine/threonine-protein kinase PAK 2	55	17		73675.2	85273.8	81006.2	75236.2	80588.2	100245	85462.1	95721.8	101717	107955	32952.1	40150.7	37942.7	41710.6	0	0	0	0	0	0	cluster 4
sp|O95864|FADS2_HUMAN	FADS2	Acyl-CoA 6-desaturase	37.6	17		441324	499813	370824	375197	377977	531229	534132	557696	541057	525667	361748	389733	363238	375953	263020	217873	186764	165017	183894	174987	cluster 4
sp|Q96RS0|TGS1_HUMAN	TGS1	Trimethylguanosine synthase	35.4	17		71132.6	119401	69252.5	69103	84127.8	56916.8	79128.2	108849	122117	76943.8	92929.5	55179.3	91670.6	79739.6	126228	0	42443.2	42829.9	0	0	cluster 4
sp|P22681|CBL_HUMAN	CBL	E3 ubiquitin-protein ligase CBL	27.2	17		41384.5	59651.9	48624.7	54222.1	54104.5	54711	62721.9	58586.3	69293.9	41023.9	0	0	0	0	0	0	0	0	0	0	cluster 4
sp|Q99497|PARK7_HUMAN	PARK7	Parkinson disease protein 7	85.2	16		414523	344476	386203	363427	347998	432996	376326	386017	391225	514454	145268	154056	155228	157773	109144	51163.3	55028.5	54247.7	57842.8	46997	cluster 4
sp|P21964-2|COMT_HUMAN	COMT	Isoform Soluble of Catechol O-methyltransferase	71.5	16		107292	109118	98720.4	99947.2	100604	131531	135174	138414	140350	106360	97376.5	110267	109895	105918	71641.4	57718	50591.3	52522	50683.1	51598.1	cluster 4
sp|Q9NQC3-2|RTN4_HUMAN	RTN4	Isoform B of Reticulon-4	70.8	16		0	0	0	0	0	0	0	0	0	193142	0	0	0	0	0	0	0	0	0	0	cluster 4
sp|Q9Y2B0|CNPY2_HUMAN	CNPY2	Protein canopy homolog 2	69.2	16		635934	888285	727258	734699	743280	895050	909031	932501	1.04792e+06	732633	477995	443764	444412	522745	393445	193667	205123	182410	192320	202707	cluster 4
sp|Q9NZL9-2|MAT2B_HUMAN	MAT2B	Isoform 2 of Methionine adenosyltransferase 2 subunit beta	67.8	16		112310	110295	90029.2	92844.1	86283.6	85274.4	76059.1	84467.5	88821.2	100841	59646.3	48898.6	56986.1	47419.1	0	0	0	0	0	0	cluster 4
sp|Q15631|TSN_HUMAN	TSN	Translin	66.2	16		333392	369352	345668	358852	351728	475888	456680	490971	493454	444671	133485	146639	131717	139568	140276	0	0	0	0	0	cluster 4
sp|Q9UBE0|SAE1_HUMAN	SAE1	SUMO-activating enzyme subunit 1	64.2	16		135704	153935	158099	149974	92569.4	198810	153181	159473	182946	218652	61448.4	44537.5	53616.9	47408.1	66959.3	0	0	0	0	0	cluster 4
sp|P51665|PSMD7_HUMAN	PSMD7	26S proteasome non-ATPase regulatory subunit 7	63	16		344427	315019	316145	310158	292878	378383	359330	339977	372658	443340	153997	154055	152677	154960	82760.8	106299	89383.7	88206.7	74255.2	83034.5	cluster 4
sp|Q6IBS0|TWF2_HUMAN	TWF2	Twinfilin-2	61.3	16		149341	161465	137295	140543	130481	148086	155753	157575	159227	169986	92716.1	85139.9	77453.6	78994.2	0	0	0	0	0	0	cluster 4
sp|Q15005|SPCS2_HUMAN	SPCS2	Signal peptidase complex subunit 2	55.3	16		203089	232083	211538	212482	208754	291351	279653	304922	324590	285705	124896	119791	125326	127325	123805	76044.4	79279.2	99041.5	81029	91452.4	cluster 4
sp|Q9HDC9|APMAP_HUMAN	APMAP	Adipocyte plasma membrane-associated protein	48.8	16		334327	380298	313200	298411	287868	410475	392522	409380	416485	408733	233371	223219	224738	228346	173237	90408.3	83017.9	86035.6	83432.6	72202.9	cluster 4
sp|Q9HCU5|PREB_HUMAN	PREB	Prolactin regulatory element-binding protein	48.7	16		127781	175259	141272	142721	147048	208011	213702	212424	206053	213248	98082.3	113287	102539	110510	101215	0	0	0	0	0	cluster 4
sp|P50213|IDH3A_HUMAN	IDH3A	Isocitrate dehydrogenase [NAD] subunit alpha, mitochondrial	48.4	16		150628	147884	140278	129618	127922	83085.6	87164.2	87093.4	82930.2	86884.6	71065.3	76985.4	74134.8	75943.6	0	0	0	0	0	0	cluster 4
sp|Q8NBJ7|SUMF2_HUMAN	SUMF2	Inactive C-alpha-formylglycine-generating enzyme 2	47.2	16		156217	204752	189228	193059	190624	245579	255027	259196	261677	183127	57990.8	70572.7	62597.4	75471.2	89996.2	0	0	0	0	0	cluster 4
sp|Q9UJ83-2|HACL1_HUMAN	HACL1	Isoform 2 of 2-hydroxyacyl-CoA lyase 1	43.4	16		0	67115.9	60424.5	66484.3	56627.7	86666.8	89156.2	91261.8	88430.8	72807.1	47658.1	41102.3	57096.1	52472.7	104171	0	0	0	0	0	cluster 4
sp|Q9P035|HACD3_HUMAN	HACD3	Very-long-chain (3R)-3-hydroxyacyl-CoA dehydratase 3	40.9	16		1064412	1.013e+06	966412	823248	804960	1.24027e+06	1.17425e+06	1.16957e+06	1.22297e+06	1.38925e+06	603850	678705	656749	652526	407768	218069	238451	204694	227202	209864	cluster 4
sp|Q13438|OS9_HUMAN	OS9	Protein	40.6	16		57398.7	67233.2	59562.5	66266	58453.5	72467.4	77830.2	78804.6	81927.1	79955.8	0	0	0	0	0	0	0	0	0	0	cluster 4
sp|O95470|SGPL1_HUMAN	SGPL1	Sphingosine-1-phosphate lyase 1	39.8	16		99430.8	108521	88176.4	92152.4	92725.4	145947	146303	144938	155711	137182	65228.2	67662.5	64552.4	70044	82530.2	0	33357.5	40249.6	32213.2	30036.1	cluster 4
sp|Q9NZ01|TECR_HUMAN	TECR	Very-long-chain enoyl-CoA reductase	38.6	16		317266	306651	277633	260988	258412	353086	347803	352284	324404	354098	182265	188672	189316	187810	121681	89461.8	82985.9	79733	92347.6	96189.1	cluster 4
sp|Q6PJG6|BRAT1_HUMAN	BRAT1	BRCA1-associated ATM activator 1	36.5	16		53933.8	60703	47804.8	52657.2	54941.5	72336	73767.4	73764.7	71833.8	54286.3	47268.1	66278.6	60104.9	56085.3	0	0	0	0	0	0	cluster 4
sp|P06737-2|PYGL_HUMAN	PYGL	Isoform 2 of Glycogen phosphorylase, liver form	33.2	16		49468.7	55567.8	45564.5	51844.2	51659	64832.9	71840	67797.6	73217.6	58271.9	0	0	0	0	0	0	0	0	0	0	cluster 4
sp|Q9P1Y6-3|PHRF1_HUMAN	PHRF1	Isoform 3 of PHD and RING finger domain-containing protein 1	15.7	16		124087	72426.1	67314	65606	69898.8	76576	58176.5	53656.2	66142.9	79633.6	40050.3	42448.2	45742.6	46591.6	0	0	0	0	0	0	cluster 4
sp|P50402|EMD_HUMAN	EMD	Emerin	77.2	15		223542	231260	195834	195285	193954	258949	240930	265229	274878	233479	162580	171009	167483	175705	149306	89461.2	97310.8	91907.3	96194.2	101481	cluster 4
sp|P20337|RAB3B_HUMAN	RAB3B	Ras-related protein Rab-3B	73.5	15		140836	202063	183005	173499	187834	291477	336940	327880	346382	235945	131750	144100	128178	141077	190674	77662.7	71207.6	0	56552.3	62587.3	cluster 4
sp|P51148-2|RAB5C_HUMAN	RAB5C	Isoform 2 of Ras-related protein Rab-5C	67.5	15		151658	201454	176010	193102	179426	317466	325998	361100	377192	213375	158175	157806	165158	149275	162126	76567.5	55855.2	65424.2	59129.5	65882	cluster 4
sp|Q15286|RAB35_HUMAN	RAB35	Ras-related protein Rab-35	65.2	15		166096	112748	96715.9	98710.6	91213.4	143591	134237	129589	133710	173491	81415.9	80622	131070	65912.4	77870.1	45333.7	39232.3	42759.4	49431.1	43313.4	cluster 4
sp|Q15006|EMC2_HUMAN	EMC2	ER membrane protein complex subunit 2	63.3	15		86396.6	79146.3	78436.1	73417.4	74769.3	130739	139565	148324	138198	124964	63704.4	64014.2	66961.5	64275.2	55094.2	0	0	0	0	0	cluster 4
sp|P50148|GNAQ_HUMAN	GNAQ	Guanine nucleotide-binding protein G(q) subunit alpha	56.5	15		133320	116471	109736	120321	118079	200598	182760	210109	208232	161164	122344	112943	117777	121900	148347	0	0	0	0	0	cluster 4
sp|Q14192|FHL2_HUMAN	FHL2	Four and a half LIM domains protein 2	55.9	15		81656.7	87101.3	85363	69101.6	70468.3	60636.8	49632.8	51126.9	55003	96778.3	60426.6	67528.1	58580.2	58991.8	0	0	0	0	0	0	cluster 4
sp|P09972|ALDOC_HUMAN	ALDOC	Fructose-bisphosphate aldolase C	54.7	15		656016	586109	581082	556942	588798	755386	838471	817824	796535	614627	295022	303179	331631	301677	304950	190023	209309	183975	230723	211615	cluster 4
sp|Q12907|LMAN2_HUMAN	LMAN2	Vesicular integral-membrane protein VIP36	51.4	15		266946	269519	227011	216475	226383	294927	286944	280995	319697	320506	203846	208553	222761	207119	193177	131400	133574	127778	150237	139852	cluster 4
sp|Q01105-2|SET_HUMAN	SET	Isoform 2 of Protein SET	50.5	15		0	0	0	0	0	0	0	0	0	0	0	0	0	0	0	0	0	0	0	0	cluster 4
sp|P08243|ASNS_HUMAN	ASNS	Asparagine synthetase [glutamine-hydrolyzing]	40.3	15		157797	161026	143912	139535	141204	182983	192197	192292	178046	186513	59847	68073.1	59996.6	69722.5	50862.3	0	0	0	0	0	cluster 4
sp|Q8TCJ2|STT3B_HUMAN	STT3B	Dolichyl-diphosphooligosaccharide--protein glycosyltransferase subunit STT3B	22.2	15		174471	221505	199289	181950	182933	277342	276112	265028	308114	265745	140383	132886	131565	139512	120932	70575.6	70875.3	47388.1	56791.7	60236.3	cluster 4
sp|P84077|ARF1_HUMAN	ARF1	ADP-ribosylation factor 1	81.2	14		1.31642e+06	1.0473e+06	984911	832574	920701	1.39875e+06	1.24973e+06	1.22774e+06	1.31352e+06	1.73481e+06	801194	685211	738589	709699	515516	224351	244415	245115	217152	208664	cluster 4
sp|Q01469|FABP5_HUMAN	FABP5	Fatty acid-binding protein 5	80.7	14		158437	142872	131338	120244	115801	115368	124816	121229	135812	161839	65052.3	68642.4	66542.6	69555.2	53205	0	0	0	0	0	cluster 4
sp|P61019|RAB2A_HUMAN	RAB2A	Ras-related protein Rab-2A	72.2	14		187018	203377	158469	162971	167458	236964	269950	288605	283759	212612	184188	201185	193817	191641	190934	138338	130840	113154	138862	135158	cluster 4
sp|P61026|RAB10_HUMAN	RAB10	Ras-related protein Rab-10	60.5	14		398410	440605	413932	409586	409514	614426	620518	614031	608658	642024	439902	403143	412368	404576	340670	123739	124366	130193	128586	146252	cluster 4
sp|Q9P0I2|EMC3_HUMAN	EMC3	ER membrane protein complex subunit 3	59	14		115991	138059	130995	141232	139791	210280	222497	230674	231853	189944	82563.1	85868.9	87905.2	80008.6	89242.3	0	0	0	0	0	cluster 4
sp|Q9P287|BCCIP_HUMAN	BCCIP	BRCA2 and CDKN1A-interacting protein	58.9	14		744280	701397	544869	554802	552477	769408	683129	653288	676539	672658	276111	340944	360481	379258	284893	103320	117424	117315	134460	116916	cluster 4
sp|Q9Y5M8|SRPRB_HUMAN	SRPRB	Signal recognition particle receptor subunit beta	53.9	14		308235	286873	269095	276871	274911	335099	352446	329870	359744	345149	188186	184323	194938	189931	206261	100753	85466.4	85457.2	101155	90268.7	cluster 4
sp|Q96A49|SYAP1_HUMAN	SYAP1	Synapse-associated protein 1	52.3	14		255623	264594	294284	260966	283513	321053	294734	287498	294858	336348	0	156407	0	0	0	0	0	0	0	0	cluster 4
sp|Q13505|MTX1_HUMAN	MTX1	Metaxin-1	41.8	14		138589	159212	144831	148773	144024	201581	204760	203967	218489	177961	195454	193320	208748	217902	179896	0	0	0	65629.4	59781.2	cluster 4
sp|Q3LXA3-2|TKFC_HUMAN	TKFC	Isoform 2 of Triokinase/FMN cyclase	40.3	14		65506.7	56497.7	49209.7	50923.4	51613.5	56087.7	52941.4	56657.7	55232	63487.5	0	0	0	0	0	0	0	0	0	0	cluster 4
sp|Q6P3W7|SCYL2_HUMAN	SCYL2	SCY1-like protein 2	16.5	14		53295.8	46253.3	48484.9	36925.9	45218.1	55243.8	73201.5	73804.9	66459.7	52226.5	0	0	0	0	0	0	0	0	0	0	cluster 4
sp|Q8TEW0-11|PARD3_HUMAN	PARD3	Isoform 11 of Partitioning defective 3 homolog	14.3	14		1.01076e+06	1.08449e+06	713065	839597	761374	232056	182287	193307	196939	587202	207323	218196	241356	263864	0	0	0	0	0	0	cluster 4
sp|Q9GZT3-2|SLIRP_HUMAN	SLIRP	Isoform 2 of SRA stem-loop-interacting RNA-binding protein, mitochondrial	81.3	13		1.20798e+06	1.24e+06	1097105	1091257	1.08129e+06	703291	691905	726497	726701	716129	722159	703866	676350	810905	573504	144210	126510	121258	118042	123088	cluster 4
sp|Q9NRV9|HEBP1_HUMAN	HEBP1	Heme-binding protein 1	78.3	13		173796	210372	205433	197881	209315	254157	253923	266385	262235	208801	112445	131768	114075	114671	110276	65080.5	69083.8	67190.5	64914.7	66067.4	cluster 4
sp|Q15257-2|PTPA_HUMAN	PTPA	Isoform 1 of Serine/threonine-protein phosphatase 2A activator	64.6	13		189202	191186	166793	169016	174223	135849	144724	153509	169817	226493	105762	103662	102504	100263	0	0	0	0	0	0	cluster 4
sp|Q96FW1|OTUB1_HUMAN	OTUB1	Ubiquitin thioesterase OTUB1	61.3	13		356254	324111	319588	268729	263946	369112	380993	383066	387328	420232	114880	124762	116854	124408	116475	0	0	0	0	0	cluster 4
sp|Q9BVG4|PBDC1_HUMAN	PBDC1	Protein PBDC1	59.7	13		97742.9	136412	137749	136276	136372	176182	184657	205344	185697	140755	81185.7	82522.4	78077.1	81413.2	98517.6	0	0	0	0	0	cluster 4
sp|P30048-2|PRDX3_HUMAN	PRDX3	Isoform 2 of Thioredoxin-dependent peroxide reductase, mitochondrial	59.2	13		1.27738e+06	1.87237e+06	1.47466e+06	1.45277e+06	1.4378e+06	936788	941941	1.01708e+06	1.09777e+06	706687	761942	759181	776378	807283	788722	310634	310148	291056	335429	301148	cluster 4
sp|P62993|GRB2_HUMAN	GRB2	Growth factor receptor-bound protein 2	58.5	13		85021.3	76498	78679.5	81375.1	77522.1	105865	118679	117179	124250	79764.4	62542.6	56923.9	59104.4	61498.4	68040.6	0	0	0	0	0	cluster 4
sp|Q9UBQ7|GRHPR_HUMAN	GRHPR	Glyoxylate reductase/hydroxypyruvate reductase	53	13		153791	203509	170717	176743	168255	173211	174167	182586	183886	124111	82299.4	75565.8	83945.6	93363.4	119658	0	0	0	0	0	cluster 4
sp|P78417|GSTO1_HUMAN	GSTO1	Glutathione S-transferase omega-1	52.3	13		269882	281779	239515	236361	234853	317707	360520	390641	397871	280273	99273.9	93585.8	104722	86607.3	106585	0	0	0	0	0	cluster 4
sp|O95292|VAPB_HUMAN	VAPB	Vesicle-associated membrane protein-associated protein B/C	46.5	13		584716	607941	570594	537716	518583	597046	595447	640624	586862	644369	476497	490135	487611	468481	377200	270203	234339	304000	265523	259013	cluster 4
sp|Q16401-2|PSMD5_HUMAN	PSMD5	Isoform 2 of 26S proteasome non-ATPase regulatory subunit 5	43.8	13		110013	119412	116899	117093	112289	163294	169947	172137	171365	138643	55134.2	63253.2	63446.7	61628	59146.6	0	0	0	0	0	cluster 4
sp|O00303|EIF3F_HUMAN	EIF3F	Eukaryotic translation initiation factor 3 subunit F	43.7	13		147294	141755	108890	112944	114423	166389	175371	162876	175461	195362	93624.9	93200	87438.8	89696.4	72661.8	64043.5	52081.4	0	0	0	cluster 4
sp|P43490|NAMPT_HUMAN	NAMPT	Nicotinamide phosphoribosyltransferase	41.3	13		248828	237449	213383	204888	195216	218570	225243	242332	237655	280946	91690.4	93819.4	87594.3	93908.1	79300.9	0	0	0	0	0	cluster 4
sp|P22413|ENPP1_HUMAN	ENPP1	Ectonucleotide pyrophosphatase/phosphodiesterase family member 1	24.9	13		113651	105448	94752.4	93220.2	96359.6	162370	158618	163212	164264	160780	83367	73006.9	81281.4	92488.1	79831.8	0	0	0	0	0	cluster 4
sp|Q6ZXV5-2|TMTC3_HUMAN	TMTC3	Isoform 2 of Protein O-mannosyl-transferase TMTC3	22.8	13		79809.2	76975	71345.9	68749.6	70467.2	113440	106221	109902	114646	118334	56033.1	63092.4	57456.5	59882.2	0	0	0	0	0	0	cluster 4
sp|P30086|PEBP1_HUMAN	PEBP1	Phosphatidylethanolamine-binding protein 1	78.1	12		591154	440946	380263	386682	365084	540048	561046	558672	544962	375528	187782	185244	140715	203325	134056	69414.1	76510	78672.4	79440	77034.4	cluster 4
sp|Q9NQ88|TIGAR_HUMAN	TIGAR	Fructose-2,6-bisphosphatase TIGAR	63.3	12		215750	275652	187879	199716	195894	327404	310157	337982	352495	237129	141275	117694	150992	144255	112035	0	0	0	0	0	cluster 4
sp|Q99598|TSNAX_HUMAN	TSNAX	Translin-associated protein X	61	12		114872	126296	97694.2	97274.3	103538	118848	122101	126814	129223	123569	55415.9	51837.4	60542.3	59145.3	72393	0	0	0	0	0	cluster 4
sp|Q15120-2|PDK3_HUMAN	PDK3	Isoform 2 of [Pyruvate dehydrogenase (acetyl-transferring)] kinase isozyme 3, mitochondrial	55.7	12		89891.1	101908	94046.6	90908.4	93910.4	75758.4	77213.1	74258.6	70873.2	62102.7	80484	75304.8	77520.6	77843.8	84627.2	0	0	0	0	0	cluster 4
sp|P61086|UBE2K_HUMAN	UBE2K	Ubiquitin-conjugating enzyme E2 K	55	12		107793	116839	107852	93005.7	98391.5	115654	137239	143784	130323	116687	36122.7	53546.3	67340.2	65006.8	0	0	0	0	0	0	cluster 4
sp|O75663|TIPRL_HUMAN	TIPRL	TIP41-like protein	51.8	12		163498	170296	150985	148553	143108	191619	186032	192185	200803	209913	80142.6	90856.5	81756.1	78539.4	67255.6	0	0	0	0	0	cluster 4
sp|Q9BV79|MECR_HUMAN	MECR	Enoyl-[acyl-carrier-protein] reductase, mitochondrial	49.9	12		48430.7	88708.2	81074.7	76607.2	94219	85916.2	97140.4	93146.8	61671	49738.2	48646.1	46883.2	65543.5	57170.9	0	0	0	0	0	0	cluster 4
sp|Q12841|FSTL1_HUMAN	FSTL1	Follistatin-related protein 1	47.4	12		133545	164227	163981	153978	153885	212371	219039	235123	254631	196445	0	83705.7	88602.3	86249.1	86908.7	0	0	0	0	0	cluster 4
sp|Q9Y570-4|PPME1_HUMAN	PPME1	Isoform 4 of Protein phosphatase methylesterase 1	46.1	12		133887	126043	120879	105925	105688	140912	131961	134496	130834	148859	68572.2	63831.5	65098.4	67278.6	50554.9	0	0	0	0	0	cluster 4
sp|Q9Y673-2|ALG5_HUMAN	ALG5	Isoform 2 of Dolichyl-phosphate beta-glucosyltransferase	42.5	12		112804	126679	106759	107213	98644.1	141730	150802	122734	140866	123345	95982.9	101671	106633	89166.1	0	0	0	0	0	0	cluster 4
sp|P61289-2|PSME3_HUMAN	PSME3	Isoform 2 of Proteasome activator complex subunit 3	42.1	12		160224	202878	175439	176198	182145	280983	288612	298166	281857	218125	84375.7	90610	76837.6	76982.2	84732.6	0	0	0	0	0	cluster 4
sp|Q6YN16|HSDL2_HUMAN	HSDL2	Hydroxysteroid dehydrogenase-like protein 2	41.6	12		180143	205826	178171	159856	167179	213422	206169	197295	203220	252457	127561	123631	133003	130069	99687	0	0	0	0	0	cluster 4
sp|Q96Q11-2|TRNT1_HUMAN	TRNT1	Isoform 2 of CCA tRNA nucleotidyltransferase 1, mitochondrial	41.5	12		186409	167677	173134	172882	175321	162904	161065	158840	158317	109806	84125.6	96854.5	88824.5	110594	0	0	0	0	0	0	cluster 4
sp|Q16647|PTGIS_HUMAN	PTGIS	Prostacyclin synthase	37.4	12		183255	192087	176253	184339	179494	234546	228603	227315	240643	222982	145038	146475	169082	166267	112602	67525.9	78334.6	65949.4	68772.8	70159.9	cluster 4
sp|Q13867|BLMH_HUMAN	BLMH	Bleomycin hydrolase	33	12		136604	147364	140173	132174	130363	157025	165814	162065	163724	173429	78972.8	71191.4	75232.4	81503.1	0	0	0	0	0	0	cluster 4
sp|Q9H6W3|RIOX1_HUMAN	RIOX1	Ribosomal oxygenase 1	32.4	12		86053.7	66321.4	58216.3	62589.3	67630.9	145077	119383	158444	146914	96805	88402.7	89960.7	90310.1	87637.1	77193.8	31566.7	41081.9	39220.9	42832.6	34480	cluster 4
sp|Q7Z3C6|ATG9A_HUMAN	ATG9A	Autophagy-related protein 9A	28.2	12		109008	85907.1	113660	95408.8	92331.5	88568	179322	148217	144512	157046	139602	140607	140197	0	0	0	0	0	0	0	cluster 4
sp|O75223|GGCT_HUMAN	GGCT	Gamma-glutamylcyclotransferase	80.9	11		75155.1	140178	100643	109551	111376	193603	209517	214821	237417	100646	58647.9	60037.5	60548.8	54529.6	60651.2	0	0	0	0	0	cluster 4
sp|P61225|RAP2B_HUMAN	RAP2B	Ras-related protein Rap-2b	79.2	11		117527	134693	135797	125530	136460	261982	241315	271767	290475	236957	111785	110951	120226	106828	139482	0	0	0	0	0	cluster 4
sp|Q15165-1|PON2_HUMAN	PON2	Isoform 1 of Serum paraoxonase/arylesterase 2	73.4	11		174468	160496	132294	134037	131096	170361	170765	175570	179477	196665	121655	124095	115393	121147	83930.9	56156.8	56205.1	63917.5	59050.8	49152	cluster 4
sp|O75347|TBCA_HUMAN	TBCA	Tubulin-specific chaperone A	63.9	11		681016	506934	314758	286406	305073	428931	460857	477917	509725	765628	160132	162103	149913	173464	142021	0	0	0	0	0	cluster 4
sp|O43752|STX6_HUMAN	STX6	Syntaxin-6	58.4	11		75458.1	65219.2	60610.6	62559.3	57906.1	81711.4	80571.4	79599.1	81166.5	85321.9	56436.5	61042.7	60502.1	62748.9	0	0	0	0	0	0	cluster 4
sp|Q9NUQ9|CYRIB_HUMAN	CYRIB	CYFIP-related Rac1 interactor B	58.3	11		54867.2	94038.1	88896.3	86324.8	86529.9	128594	124267	149808	147010	115278	61367.9	69739.4	70984.3	73282.4	83108.5	0	0	0	0	0	cluster 4
sp|P84085|ARF5_HUMAN	ARF5	ADP-ribosylation factor 5	57.8	11		149182	152927	131232	135705	137311	177610	178506	184784	179185	161890	111697	116700	107450	112646	93091.5	58702.9	69257.9	53984.7	66068.9	56454.2	cluster 4
sp|P63000-2|RAC1_HUMAN	RAC1	Isoform B of Ras-related C3 botulinum toxin substrate 1	56.2	11		583206	493936	404959	458876	444645	787208	803461	766347	792378	968878	298274	326289	287760	378135	316487	77935.8	80898.1	78043.8	82179	77202.1	cluster 4
sp|Q9BSH4|TACO1_HUMAN	TACO1	Translational activator of cytochrome c oxidase 1	54.5	11		198582	195062	214170	190641	182051	136697	131205	139079	133157	127029	109709	114610	116440	115297	87579.4	0	0	0	0	0	cluster 4
sp|Q86TG7-2|PEG10_HUMAN	PEG10	Isoform 2 of Retrotransposon-derived protein PEG10	52	11		116525	131656	102031	102352	96029.1	117956	104590	111669	132593	130933	91637.8	84108.8	81716.1	100839	100093	0	0	0	0	0	cluster 4
sp|P50897|PPT1_HUMAN	PPT1	Palmitoyl-protein thioesterase 1	47.4	11		632970	604234	591812	580499	590085	963654	992750	987771	941416	922246	332467	353341	331746	333363	301421	139629	153072	133814	124034	144171	cluster 4
sp|Q9BZG1|RAB34_HUMAN	RAB34	Ras-related protein Rab-34	45.6	11		130520	108402	119670	107399	105411	168760	158927	174909	174280	180817	108931	104273	108465	105731	97964.7	0	0	0	0	0	cluster 4
sp|P09601|HMOX1_HUMAN	HMOX1	Heme oxygenase 1	43.1	11		243130	271428	237538	237308	243375	369735	354719	392124	369888	344108	179551	191678	183569	200230	178624	78473.8	98593	99118.7	90836.9	97068.6	cluster 4
sp|P49257|LMAN1_HUMAN	LMAN1	Protein ERGIC-53	35.7	11		112553	147498	133378	134230	131556	162539	165775	158463	160188	125029	83816.2	94946.5	94889	101691	80769.8	55259.9	0	0	0	0	cluster 4
sp|Q96G23|CERS2_HUMAN	CERS2	Ceramide synthase 2	23.7	11		193175	189034	171723	162174	157628	172120	155509	155032	162186	215174	113122	110776	108691	110801	77132.1	63494.5	55144.8	44332.6	55205.2	47822.8	cluster 4
sp|Q92859-4|NEO1_HUMAN	NEO1	Isoform 4 of Neogenin	12.9	11		100030	97389.7	85731.7	74934.4	77936.2	100031	85690.3	97947.2	97617.6	94736.5	78090.3	84020.8	82349.2	88068	0	0	0	0	0	0	cluster 4
sp|Q9UKY7|CDV3_HUMAN	CDV3	Protein CDV3 homolog	63.6	10		131508	126204	120152	103289	96454.8	115100	101341	93950.7	103631	160449	97389.6	93022	93377.1	95810.1	63086.9	0	0	0	0	0	cluster 4
sp|P60953|CDC42_HUMAN	CDC42	Cell division control protein 42 homolog	59.2	10		461828	415809	362324	359106	351536	543652	451929	458909	530399	582298	380215	415908	392568	407543	286448	121738	129787	77596.6	93783.8	74403.1	cluster 4
sp|Q13126|MTAP_HUMAN	MTAP	S-methyl-5'-thioadenosine phosphorylase	57.2	10		191371	258015	206767	213810	210711	303020	307668	329993	317599	241293	108787	122295	115215	114913	111807	0	0	0	0	0	cluster 4
sp|Q9NVJ2|ARL8B_HUMAN	ARL8B	ADP-ribosylation factor-like protein 8B	57	10		249228	245234	208273	181750	174753	330892	319279	309599	346039	426920	193013	183625	190102	197204	115828	58339.9	54717.8	57469.1	56201.8	0	cluster 4
sp|O15498|YKT6_HUMAN	YKT6	Synaptobrevin homolog YKT6	56.6	10		83793.9	76722.9	63775.3	79792.6	71579.6	94105.6	100831	91739.4	84629.1	90038	47283.1	53586.7	49959.5	55217.2	0	0	0	0	0	0	cluster 4
sp|Q92734-2|TFG_HUMAN	TFG	Isoform 2 of Protein TFG	54.3	10		203280	203294	163863	150415	146124	212375	199327	214694	226368	173143	86016	54186.8	48283.1	62440.1	0	0	0	0	0	0	cluster 4
sp|Q13907-2|IDI1_HUMAN	IDI1	Isoform 2 of Isopentenyl-diphosphate Delta-isomerase 1	54.2	10		139785	154338	143968	140019	145781	177698	181929	178207	174738	142963	75169	75829.1	68455.5	75390.6	67923.8	0	0	0	0	0	cluster 4
sp|P62070-3|RRAS2_HUMAN	RRAS2	Isoform 3 of Ras-related protein R-Ras2	53.3	10		181912	225359	164654	177252	186176	352359	349759	366896	351277	410353	139697	157652	145299	179704	144833	0	0	58471.7	67956.1	60297.2	cluster 4
sp|P15559|NQO1_HUMAN	NQO1	NAD(P)H dehydrogenase [quinone] 1	44.9	10		203600	185781	161055	155541	134462	191174	174205	192182	173766	198569	122950	142715	137158	147183	0	0	0	0	0	0	cluster 4
sp|P46109|CRKL_HUMAN	CRKL	Crk-like protein	43.9	10		207546	244893	193740	185034	189922	260505	258129	280696	291578	280209	115164	113574	102992	107849	89167.7	0	0	0	0	0	cluster 4
sp|P06454-2|PTMA_HUMAN	PTMA	Isoform 2 of Prothymosin alpha	42.7	10		1.18773e+06	1.39396e+06	1.22738e+06	1047956	997221	1.70822e+06	1.54405e+06	1767705	1.73881e+06	2477647	408306	356437	537317	338214	290740	95477.9	83205.1	90971.3	92386.5	98403.6	cluster 4
sp|Q00765|REEP5_HUMAN	REEP5	Receptor expression-enhancing protein 5	40.7	10		161633	163979	164618	154168	146681	219885	218533	218171	210511	243005	117905	113161	107404	116443	97220.8	0	0	0	0	0	cluster 4
sp|O14773|TPP1_HUMAN	TPP1	Tripeptidyl-peptidase 1	34.1	10		123847	111982	87667.7	90341.6	103434	145705	148885	151260	157542	97055.1	88062.9	84559.6	80777.7	77139.9	73228	0	0	0	51908.1	43255.8	cluster 4
sp|Q9Y4R8|TELO2_HUMAN	TELO2	Telomere length regulation protein TEL2 homolog	19.6	10		85542.4	108867	88292.8	91284.6	92796.2	104106	102672	99928.6	104489	99389.6	0	0	0	0	0	0	0	0	0	0	cluster 4
sp|O15118|NPC1_HUMAN	NPC1	NPC intracellular cholesterol transporter 1	12.8	10		46864.1	47098.1	42643.4	43202.5	39696.5	74014.6	78265.4	84940.1	76233.6	76220	54588.2	52720.7	53359.2	59119.6	0	0	0	0	0	0	cluster 4
sp|O43169|CYB5B_HUMAN	CYB5B	Cytochrome b5 type B	67.3	9		795753	562048	433011	383186	423693	470336	515159	549598	561845	1.03264e+06	402900	371243	398383	366892	383833	177139	268972	193532	201534	212062	cluster 4
sp|P33316-2|DUT_HUMAN	DUT	Isoform 2 of Deoxyuridine 5'-triphosphate nucleotidohydrolase, mitochondrial	66.5	9		120330	239942	172816	187514	189960	253375	297020	296544	285247	173766	71272.1	66198	78173.7	71359.6	129552	0	0	0	0	0	cluster 4
sp|Q9UBQ5|EIF3K_HUMAN	EIF3K	Eukaryotic translation initiation factor 3 subunit K	51.8	9		265876	289087	322975	269465	266058	335791	289725	288810	287501	294464	157021	171179	148714	165270	142322	0	0	0	0	0	cluster 4
sp|O14653-2|GOSR2_HUMAN	GOSR2	Isoform B of Golgi SNAP receptor complex member 2	44.3	9		46665.1	47726.3	51313.1	53808.8	58272.5	76199.7	78469.7	81749.5	75405.7	66683.7	46933.5	48070.4	43695.2	43079.7	0	0	0	0	0	0	cluster 4
sp|Q9Y287|ITM2B_HUMAN	ITM2B	Integral membrane protein 2B	42.9	9		131366	139390	128475	127735	120058	179991	178207	185550	209360	206933	137516	128843	123093	132680	145450	0	0	0	0	0	cluster 4
sp|Q9Y5X3|SNX5_HUMAN	SNX5	Sorting nexin-5	35.1	9		122341	153467	127986	129195	138157	166440	154219	162595	165327	137325	107173	109604	101850	98724.9	0	0	0	0	0	0	cluster 4
sp|P36405|ARL3_HUMAN	ARL3	ADP-ribosylation factor-like protein 3	69.2	8		77551.1	87190.3	65121.1	73104.9	76628.4	95643.8	93979.7	95663.1	99939.5	103212	38538.5	51835.3	37240.2	35330.5	0	0	0	0	0	0	cluster 4
sp|P40616|ARL1_HUMAN	ARL1	ADP-ribosylation factor-like protein 1	64.6	8		90794	114141	110464	104302	105394	145214	151193	145789	154966	122883	70105.1	71771.4	72870.4	70536.8	76368.2	0	0	0	0	0	cluster 4
sp|O14737|PDCD5_HUMAN	PDCD5	Programmed cell death protein 5	63.2	8		206584	206711	186192	184759	176351	225652	229810	235379	220472	256086	90467.8	91205.5	100587	84822.2	68232.8	0	0	0	0	0	cluster 4
sp|Q13158|FADD_HUMAN	FADD	FAS-associated death domain protein	59.6	8		116515	126277	113762	109185	110271	155816	152773	154937	166096	160186	57236.2	55263.9	50437.7	57101.3	52493.9	0	0	0	0	0	cluster 4
sp|Q07820|MCL1_HUMAN	MCL1	Induced myeloid leukemia cell differentiation protein Mcl-1	54	8		125569	139200	121865	123136	124089	195767	185366	205412	194278	148209	123140	129956	129668	128124	120446	0	0	0	0	0	cluster 4
sp|Q9HB90|RRAGC_HUMAN	RRAGC	Ras-related GTP-binding protein C	37.6	8		174113	198373	194662	178966	184545	341819	299094	284550	314627	345851	161362	146969	143890	140128	0	0	0	0	0	0	cluster 4
sp|O75616|ERAL1_HUMAN	ERAL1	GTPase Era, mitochondrial	35.9	8		125456	135164	103465	101278	94417.9	75221.7	51318.1	59104.6	62604.8	79386.8	75603.8	76032.9	68165.9	78534.5	0	0	0	0	0	0	cluster 4
sp|P42126|ECI1_HUMAN	ECI1	Enoyl-CoA delta isomerase 1, mitochondrial	34.4	8		113660	206176	140374	148439	145987	113982	108901	129883	150783	89593.3	80926.8	68930.3	85859.7	75617.6	142398	0	0	0	0	0	cluster 4
sp|Q2TAA5|ALG11_HUMAN	ALG11	GDP-Man:Man(3)GlcNAc(2)-PP-Dol alpha-1,2-mannosyltransferase	29.1	8		76362.2	85302.6	59163.6	41912.1	67749.1	77152.7	75012.9	79017.2	85101.7	68221.1	67867.6	63878.1	45737.6	50715.9	0	0	0	0	0	0	cluster 4
sp|Q6P9B6|MEAK7_HUMAN	MEAK7	MTOR-associated protein MEAK7	27.9	8		73463.6	69447.8	63833.2	56636.8	57321.7	79235.4	78854.1	74108.6	74415.2	87385.6	81633	68521.6	63397.6	80951.3	54181.3	0	0	0	0	0	cluster 4
sp|Q5ZPR3|CD276_HUMAN	CD276	CD276 antigen	26.2	8		118974	157639	138721	135326	156583	242130	251106	295950	265559	203270	119300	117758	113632	112103	126127	0	0	0	0	0	cluster 4
sp|P51511|MMP15_HUMAN	MMP15	Matrix metalloproteinase-15	21.5	8		0	97767.9	70027.2	65263.5	74043.3	119927	137051	144767	136141	77166.7	65827.6	80724.4	58356.5	83620.5	89257.2	0	0	0	0	0	cluster 4
sp|P35610|SOAT1_HUMAN	SOAT1	Sterol O-acyltransferase 1	17.3	8		130994	117901	126991	117325	120703	151168	158088	162702	151782	134943	110685	110464	106565	125220	149727	0	0	0	0	0	cluster 4
sp|Q14019|COTL1_HUMAN	COTL1	Coactosin-like protein	53.5	7		130302	191777	182574	184755	177118	228418	221997	249517	269327	179502	86329.9	88891.5	102925	91075.2	114101	0	0	0	0	0	cluster 4
sp|O15305|PMM2_HUMAN	PMM2	Phosphomannomutase 2	40.2	7		207349	183495	186815	174907	150574	236635	212270	201207	239933	284690	78202.6	92139.9	86861.9	85071.4	0	0	0	0	0	0	cluster 4
sp|O95237|LRAT_HUMAN	LRAT	Lecithin retinol acyltransferase	39.1	7		80185.5	92342.3	75214.3	78272	72556.6	98635.6	95973	109410	119583	92241.9	83178.1	75229.5	71341.1	83806.4	79911.1	0	0	0	0	0	cluster 4
sp|O95674|CDS2_HUMAN	CDS2	Phosphatidate cytidylyltransferase 2	31.7	7		152455	169123	132353	137803	140303	163878	161473	160407	153332	138611	93480.8	99045.1	117126	99499.8	87318.2	63927.1	73202.6	72997.8	65217.4	69160.7	cluster 4
sp|O14656|TOR1A_HUMAN	TOR1A	Torsin-1A	31.6	7		50518.5	75938.4	73468.1	86232.2	76092.6	114725	106637	127226	101589	83789.4	52631.9	80548.5	88522.9	57293.6	0	0	0	0	0	0	cluster 4
sp|Q6DKK2|TTC19_HUMAN	TTC19	Tetratricopeptide repeat protein 19, mitochondrial	30.3	7		125039	111699	92682.8	96915.7	95001.3	100621	97216.2	80919.1	81135.5	118768	106466	106876	104320	122612	45464	0	0	0	0	0	cluster 4
sp|P98172|EFNB1_HUMAN	EFNB1	Ephrin-B1	29.2	7		111423	115355	114908	121239	114758	173070	172370	188965	178179	118766	90023.2	97981	98221.8	98012.9	92692.6	0	0	45927.2	40327.4	51311.5	cluster 4
sp|P30291|WEE1_HUMAN	WEE1	Wee1-like protein kinase	14.7	7		0	105950	135492	147540	143717	198642	133906	138186	191537	0	124377	142200	154982	135406	0	0	0	0	0	0	cluster 4
sp|Q8IX18-3|DHX40_HUMAN	DHX40	Isoform 3 of Probable ATP-dependent RNA helicase DHX40	11.7	7		64371.3	90309.6	111189	98680.9	95486.8	75060.1	70251.4	71909.2	80216.6	63749	98445.4	88417.6	71843.1	71718.6	0	0	0	0	0	0	cluster 4
sp|P60983|GMFB_HUMAN	GMFB	Glia maturation factor beta	54.2	6		80771.9	78207.9	76822.9	79099.6	81338	85831.8	87735.6	89007.5	88445.9	77067.8	48826.8	49398.4	43148.2	46198	50886.3	0	0	0	0	0	cluster 4
sp|Q9UMS0-3|NFU1_HUMAN	NFU1	Isoform 3 of NFU1 iron-sulfur cluster scaffold homolog, mitochondrial	33.5	6		196587	248771	202685	196697	208005	158318	161257	168538	167513	127022	118977	108138	125051	120353	113850	0	0	0	0	0	cluster 4
sp|Q15363|TMED2_HUMAN	TMED2	Transmembrane emp24 domain-containing protein 2	30.8	6		459413	415831	352037	309104	303311	382913	328734	334925	366555	477822	372610	367344	362829	382611	203531	148248	157708	153568	137798	146123	cluster 4
sp|Q15527|SURF2_HUMAN	SURF2	Surfeit locus protein 2	29.3	6		44596.2	70999.3	75550	71662.8	71772.9	70452.7	81437.6	81074.8	80624.5	54279.8	84235	92132.8	90623.6	88878.1	92207.8	0	0	0	0	0	cluster 4
sp|Q9Y672|ALG6_HUMAN	ALG6	Dolichyl pyrophosphate Man9GlcNAc2 alpha-1,3-glucosyltransferase	20.3	6		98631	102865	108687	110599	113864	143529	150728	155030	153626	112576	48831.1	57058.3	57200.4	58661	0	0	0	0	0	0	cluster 4
sp|Q4G176|ACSF3_HUMAN	ACSF3	Malonate--CoA ligase ACSF3, mitochondrial	18.9	6		153500	145756	140446	131157	126034	80939.7	62221.3	76486.7	79737.8	104304	109816	112539	109646	112420	0	0	0	0	0	0	cluster 4
sp|Q99829|CPNE1_HUMAN	CPNE1	Copine-1	16.4	6		187886	244379	197855	189597	193900	275399	258002	269290	321190	188932	176766	163122	165630	174188	167909	82823.1	104286	78835.6	83428.9	92442.5	cluster 4
sp|Q8NI22|MCFD2_HUMAN	MCFD2	Multiple coagulation factor deficiency protein 2	64.4	5		237690	247208	208140	206610	206262	242097	210290	224770	208173	251063	58813.3	64993.4	36817.1	74711.7	0	0	0	0	0	0	cluster 4
sp|Q9Y4Y9|LSM5_HUMAN	LSM5	U6 snRNA-associated Sm-like protein LSm5	56	5		716972	1.05211e+06	799505	857743	870867	940871	893887	973957	1.03029e+06	685065	597481	594631	603368	650893	788217	240958	255795	282722	265411	294875	cluster 4
sp|Q15836|VAMP3_HUMAN	VAMP3	Vesicle-associated membrane protein 3	54	5		176418	137125	125656	133934	115461	125809	123100	119330	126904	95869.5	84014.4	85709.9	85711.1	89616.9	0	0	0	0	0	0	cluster 4
sp|Q9NVP2|ASF1B_HUMAN	ASF1B	Histone chaperone ASF1B	43.1	5		64756.1	85326.7	76060.5	71196.3	74407.9	108563	111113	110411	110170	81623.1	56034.5	64088.5	61809.8	63472.1	55561.6	0	0	0	0	0	cluster 4
sp|Q96RD7|PANX1_HUMAN	PANX1	Pannexin-1	20.9	5		146021	155677	136433	138272	141478	181951	160188	137555	199584	180031	131261	91848.4	89782.2	119822	85256	0	0	0	0	0	cluster 4
sp|Q8N5M9|JAGN1_HUMAN	JAGN1	Protein jagunal homolog 1	14.2	5		50131.8	61157.3	48150.8	47874.7	48162.6	68516.7	73532.2	78916.1	68803.8	61039.8	0	0	0	0	0	0	0	0	0	0	cluster 4
sp|Q9H3K6|BOLA2_HUMAN	BOLA2	BolA-like protein 2	61.6	4		137275	136993	116306	103571	110093	129399	127355	129936	128858	160123	68432.5	69197.4	61771.6	65080.9	0	0	0	0	0	0	cluster 4
sp|P61956-2|SUMO2_HUMAN	SUMO2	Isoform 2 of Small ubiquitin-related modifier 2	45.1	4		178001	343263	294749	269981	266163	414934	446430	452453	503014	337749	75342.6	70177.9	84674.3	71076.7	0	0	0	0	0	0	cluster 4
sp|Q8N129|CNPY4_HUMAN	CNPY4	Protein canopy homolog 4	33.1	4		81347.4	67086.8	84444.8	63782.1	56687.5	66577.7	58171.2	57581.2	68548.1	55316.2	31996.3	35021.9	38873.1	36671.4	0	0	0	0	0	0	cluster 4
sp|O15260-2|SURF4_HUMAN	SURF4	Isoform 2 of Surfeit locus protein 4	30.8	4		967339	1.28342e+06	983940	1.02313e+06	1.02617e+06	1.49674e+06	1.47706e+06	1550397	1.63624e+06	1.24341e+06	416079	415125	399181	412895	556821	171117	174408	184052	185936	197193	cluster 4
sp|Q969E8|TSR2_HUMAN	TSR2	Pre-rRNA-processing protein TSR2 homolog	26.7	4		0	0	84445.8	94304.7	100570	146739	155254	156689	142147	128220	89137.7	89205.3	95475.4	0	0	0	0	0	0	0	cluster 4
sp|Q7L9L4-2|MOB1B_HUMAN	MOB1B	Isoform 2 of MOB kinase activator 1B	25.7	4		77564.9	66497	65582.1	68789.3	64872.8	71744.3	68293.3	73005.4	71384.9	88472.9	64051.6	64933.7	58794	57839.1	0	0	0	0	0	0	cluster 4
sp|Q6PD74|AAGAB_HUMAN	AAGAB	Alpha- and gamma-adaptin-binding protein p34	24.4	4		0	0	0	0	0	76641.3	74271.8	67239.1	92146.4	0	0	0	0	0	0	0	0	0	0	0	cluster 4
sp|P20962|PTMS_HUMAN	PTMS	Parathymosin	23.5	4		89984.6	169665	126445	97931.1	99741.4	164843	160861	192522	198466	268481	55863.1	30570.9	45749.6	32876.7	53118.7	0	0	0	0	0	cluster 4
sp|P21926|CD9_HUMAN	CD9	CD9 antigen	16.7	4		193841	158801	178175	187071	175308	249514	220066	235034	244255	327715	165328	158370	157278	167700	86002.2	0	0	0	0	0	cluster 4
sp|Q15800|MSMO1_HUMAN	MSMO1	Methylsterol monooxygenase 1	16.7	4		164639	209521	185046	164507	162710	210560	212285	210858	211299	211080	157366	146887	137796	146770	95188.1	53488	47251.2	0	0	0	cluster 4
sp|Q9NYM9|BET1L_HUMAN	BET1L	BET1-like protein	47.7	3		80879.1	80900	105529	109405	103749	115199	120386	125241	117755	99104.6	107554	104496	114447	106099	136038	0	0	0	0	0	cluster 4
sp|O14735-3|CDIPT_HUMAN	CDIPT	Isoform 3 of CDP-diacylglycerol--inositol 3-phosphatidyltransferase	20.2	3		60743	66528.7	65849.8	83769.2	80984.8	118432	125002	135794	141930	48607.7	0	0	0	0	0	0	0	0	0	0	cluster 4
sp|O60671-2|RAD1_HUMAN	RAD1	Isoform 2 of Cell cycle checkpoint protein RAD1	19.9	3		0	49921	39918.7	36385.6	36441.2	54182.6	58889.5	54170	64761.3	53205.2	0	0	0	0	0	0	0	0	0	0	cluster 4
sp|O15116|LSM1_HUMAN	LSM1	U6 snRNA-associated Sm-like protein LSm1	24.8	2		97049.2	99699.5	85983	85670.3	81458.2	103050	97978.1	112772	108189	87660.1	0	0	0	0	0	0	0	0	0	0	cluster 4
sp|P0DI83|NARR_HUMAN	RAB34	Ras-related protein Rab-34, isoform NARR	18.2	2		0	0	0	0	0	0	0	0	0	0	0	0	0	0	0	0	0	0	0	0	cluster 4
sp|Q07954|LRP1_HUMAN	LRP1	Prolow-density lipoprotein receptor-related protein 1	36.6	107		203339	201517	189111	184064	186921	262386	266613	274333	281033	259772	191683	197866	196295	195621	178318	75014.1	82685.9	79401.6	66119.9	71292.2	cluster 5
sp|Q5T4S7-2|UBR4_HUMAN	UBR4	Isoform 2 of E3 ubiquitin-protein ligase UBR4	35.1	105		103326	114433	95342.1	101158	102943	119546	124728	118395	121888	107180	68241	68823.5	69184.5	69213.1	71857.2	0	0	0	0	0	cluster 5
sp|Q9UQ35|SRRM2_HUMAN	SRRM2	Serine/arginine repetitive matrix protein 2	36.9	86		609238	584915	526481	518912	502250	576140	596266	594667	601499	504624	711183	616960	681298	643283	518403	274681	263164	256454	252836	248902	cluster 5
sp|O43707|ACTN4_HUMAN	ACTN4	Alpha-actinin-4	74.1	77		838313	834037	769534	726786	722426	693067	692471	692707	708539	775213	803142	815226	793242	810767	588804	305902	304692	292688	299857	302220	cluster 5
sp|P53621|COPA_HUMAN	COPA	Coatomer subunit alpha	75.9	72		301558	316850	297095	288161	288919	347129	338942	329896	342672	345966	307310	311267	303118	310165	236586	159315	151557	155803	152003	140397	cluster 5
sp|O60313-10|OPA1_HUMAN	OPA1	Isoform 4 of Dynamin-like 120 kDa protein, mitochondrial	56.4	52		399618	401771	314396	314840	304190	389359	374112	386037	391932	458390	591817	601882	543396	580965	411560	133918	124555	123389	128721	124556	cluster 5
sp|O75534|CSDE1_HUMAN	CSDE1	Cold shock domain-containing protein E1	72.6	51		433160	493156	474784	454901	442725	432419	430205	415209	432672	424314	569778	580926	591547	553172	444431	173980	165002	172218	170153	168489	cluster 5
sp|P09493-3|TPM1_HUMAN	TPM1	Isoform 3 of Tropomyosin alpha-1 chain	88.4	50		3072855	3078233	2.52663e+06	2.37871e+06	2.21526e+06	2.20086e+06	1.98943e+06	1.97178e+06	2215709	2.95428e+06	2.0093e+06	1938747	1955615	1.93074e+06	1.0117e+06	1.02947e+06	989987	886130	983680	954792	cluster 5
sp|P09493-4|TPM1_HUMAN	TPM1	Isoform 4 of Tropomyosin alpha-1 chain	87.7	48		662046	601088	488768	459279	452740	406370	445883	433058	441329	582816	456449	431412	441533	420658	285617	331928	299684	279861	261981	263666	cluster 5
sp|Q86XP3|DDX42_HUMAN	DDX42	ATP-dependent RNA helicase DDX42	67	48		319380	289544	265355	252937	243825	256312	247835	254728	261332	291886	301001	287528	285678	284294	209508	126593	126437	129295	126365	135149	cluster 5
sp|Q9H0D6|XRN2_HUMAN	XRN2	5'-3' exoribonuclease 2	66.5	48		308641	312359	262082	263166	259885	280267	274827	279553	296490	287823	429599	425347	438155	421853	329463	106505	112290	115668	104432	109861	cluster 5
sp|A5YKK6|CNOT1_HUMAN	CNOT1	CCR4-NOT transcription complex subunit 1	30.7	47		147372	134380	133703	126726	124446	147631	150246	148465	148178	131012	109733	117802	110667	116244	122703	0	0	0	0	0	cluster 5
sp|P10586-2|PTPRF_HUMAN	PTPRF	Isoform 2 of Receptor-type tyrosine-protein phosphatase F	40.1	46		142068	165638	147335	138309	143008	206876	207964	201982	215651	166941	138265	143066	156712	163913	136344	0	0	0	0	0	cluster 5
sp|P09493-8|TPM1_HUMAN	TPM1	Isoform 8 of Tropomyosin alpha-1 chain	85.2	43		0	0	0	0	0	0	0	0	0	0	0	0	0	0	0	0	0	0	0	0	cluster 5
sp|Q9Y2D5-6|AKAP2_HUMAN	AKAP2	Isoform 4 of A-kinase anchor protein 2	56.1	43		141276	143776	130782	131210	128125	136252	132109	144487	140052	135884	116834	117531	113513	117392	83238.3	88534.2	84771.7	80517.8	69447.2	75505.2	cluster 5
sp|O60763|USO1_HUMAN	USO1	General vesicular transport factor p115	52.1	42		322620	326905	316175	292396	282217	385806	348534	357706	380277	414358	234848	248241	225086	233417	135107	46044.2	40044.2	48645.6	48808.8	50643.6	cluster 5
sp|Q13085|ACACA_HUMAN	ACACA	Acetyl-CoA carboxylase 1	29.7	41		0	58717	0	55272.4	0	41012.7	44482.4	45224.2	45105.3	0	0	0	0	0	0	0	0	0	0	0	cluster 5
sp|Q13085-4|ACACA_HUMAN	ACACA	Isoform 4 of Acetyl-CoA carboxylase 1	29.2	41		154061	144429	127704	129705	127492	160582	145758	150569	159369	166702	77251.9	82150.2	79856.9	85509.3	96854.3	0	0	0	0	0	cluster 5
sp|O75923-10|DYSF_HUMAN	DYSF	Isoform 10 of Dysferlin	31.4	40		134011	126366	114953	114565	116975	164602	153938	165626	165356	162966	149089	140043	140418	141472	132534	0	0	0	0	0	cluster 5
sp|P07951|TPM2_HUMAN	TPM2	Tropomyosin beta chain	70.4	38		155725	162946	128104	114109	109572	120820	121389	117722	119267	168301	120952	122344	108911	123054	63808.4	0	0	0	0	0	cluster 5
sp|Q8N163|CCAR2_HUMAN	CCAR2	Cell cycle and apoptosis regulator protein 2	58.8	38		431917	459404	382004	386034	383775	464995	492449	535976	501886	482502	458776	459809	463637	467032	387837	119994	121433	107575	106541	123998	cluster 5
sp|Q9UIA9|XPO7_HUMAN	XPO7	Exportin-7	43.9	37		158779	185104	163004	161216	166729	213256	226636	240576	235922	196451	110696	108766	111830	112894	117348	0	0	0	0	0	cluster 5
sp|P23786|CPT2_HUMAN	CPT2	Carnitine O-palmitoyltransferase 2, mitochondrial	69	36		194843	185247	165097	160805	162369	140596	146340	150274	155165	167202	153620	149559	141062	151778	135929	68547.9	71704.6	82895.5	63385.3	65464	cluster 5
sp|Q12874|SF3A3_HUMAN	SF3A3	Splicing factor 3A subunit 3	63.1	35		677155	685513	636888	621356	624123	508049	520955	513400	559215	591084	952926	976175	942492	959808	745433	222467	224870	210785	211292	237759	cluster 5
sp|Q9HAV4|XPO5_HUMAN	XPO5	Exportin-5	46.6	35		198644	172076	165112	160654	163131	219413	214440	223317	223672	180737	116129	121224	111761	123183	113741	0	0	0	0	0	cluster 5
sp|P05091|ALDH2_HUMAN	ALDH2	Aldehyde dehydrogenase, mitochondrial	77.9	34		280182	503739	388893	392440	414464	332945	335979	343906	343800	251372	266987	269846	283993	273491	252116	79685.9	81945.4	79415.9	87820.4	85700.6	cluster 5
sp|Q08J23|NSUN2_HUMAN	NSUN2	RNA cytosine C(5)-methyltransferase NSUN2	60.4	34		132476	152442	114700	119863	133349	137924	145094	150839	145505	136777	133379	134637	126283	132629	124120	64741.2	45174	49557.4	56007	42301.5	cluster 5
sp|Q8N3C0|ASCC3_HUMAN	ASCC3	Activating signal cointegrator 1 complex subunit 3	26.3	34		123095	117719	128119	119732	126396	140208	139368	141208	150968	88776.1	225747	248462	250704	252170	283368	0	0	0	0	0	cluster 5
sp|A2RRP1|NBAS_HUMAN	NBAS	Neuroblastoma-amplified sequence	24.1	34		142746	127234	158480	136310	123997	119064	104023	129160	136794	121535	0	0	0	0	67071.2	0	0	0	0	0	cluster 5
sp|Q9BQ04|RBM4B_HUMAN	RBM4B	RNA-binding protein 4B	84.1	33		0	67880.8	54200.4	56527.2	49598	0	53389.3	49948.5	51097.7	0	83877.6	71993.5	86916.8	65579.4	99522.6	0	0	0	0	0	cluster 5
sp|O95202|LETM1_HUMAN	LETM1	Mitochondrial proton/calcium exchanger protein	52.8	33		518192	513763	445910	432195	439933	562226	559751	596729	582537	626339	623196	627655	597564	655013	475124	0	0	0	0	0	cluster 5
sp|Q86UP3-2|ZFHX4_HUMAN	ZFHX4	Isoform 2 of Zinc finger homeobox protein 4	14.6	33		0	78128.4	94881.3	93564.4	87796.1	0	0	0	0	0	40530.6	48395.7	45219.4	49046.6	0	0	0	0	0	0	cluster 5
sp|Q14517|FAT1_HUMAN	FAT1	Protocadherin Fat 1	12	32		122445	101463	77238.1	74159.1	58052.2	82387.9	89545.1	89630	96215.6	108458	91703.7	98123.8	96160.9	66100.2	0	0	0	0	0	0	cluster 5
sp|Q9Y3F4-2|STRAP_HUMAN	STRAP	Isoform 2 of Serine-threonine kinase receptor-associated protein	85.7	31		859546	931073	849941	820564	821943	943860	931299	955202	949256	905931	749034	750746	763313	747573	562515	243506	214602	209814	212240	214049	cluster 5
sp|P29590|PML_HUMAN	PML	Protein PML	47.1	31		167382	148496	138690	155515	131366	119520	132015	137186	123504	119041	174408	164352	180294	163206	140043	0	0	0	0	0	cluster 5
sp|Q9HCE1|MOV10_HUMAN	MOV10	Helicase MOV-10	46.6	31		104031	114890	109081	112883	112675	134586	139556	144022	141403	102673	142002	142603	141906	138961	123826	54141.6	0	61601.5	57665.1	64879.7	cluster 5
sp|Q8IY37|DHX37_HUMAN	DHX37	Probable ATP-dependent RNA helicase DHX37	38.6	31		159599	186074	166281	173586	185487	144342	140758	170174	160599	95351.3	251969	236948	272309	252044	242810	116889	127700	138696	132055	137758	cluster 5
sp|Q10567-2|AP1B1_HUMAN	AP1B1	Isoform B of AP-1 complex subunit beta-1	37.6	31		65949.6	69457.5	69339	79803.6	75838.8	103101	112703	110025	117796	93270.4	85729	73965.7	86312.2	89156.7	65455.1	0	0	0	0	0	cluster 5
sp|P35232|PHB_HUMAN	PHB	Prohibitin	94.9	30		690257	727543	720996	673829	668497	1.12478e+06	1.14953e+06	1.20393e+06	1198421	1.04514e+06	1.1536e+06	1.08871e+06	1.11252e+06	1.09705e+06	1.06689e+06	169277	57217.2	47249.7	49601.5	45502.7	cluster 5
sp|P11216|PYGB_HUMAN	PYGB	Glycogen phosphorylase, brain form	50.2	30		283531	282136	238157	249318	261824	329140	338324	316411	276568	336517	213700	217524	186301	198936	116285	0	0	0	0	0	cluster 5
sp|P14735|IDE_HUMAN	IDE	Insulin-degrading enzyme	50.2	30		332764	315145	312176	306037	310918	339896	339582	316857	347270	307927	217717	228581	236771	222860	105420	0	0	68810.5	71492.5	79020.5	cluster 5
sp|Q9Y305|ACOT9_HUMAN	ACOT9	Acyl-coenzyme A thioesterase 9, mitochondrial	61.3	29		343714	346981	282530	274946	267932	226680	190716	194997	217314	224804	236446	229819	230987	220738	193157	123191	89359.5	96239.8	80103.8	86107.4	cluster 5
sp|P09493-5|TPM1_HUMAN	TPM1	Isoform 5 of Tropomyosin alpha-1 chain	69	28		88182.3	94876.3	85442.7	99174.9	101089	100241	106928	104113	98314.3	86375.1	76996.7	79580.8	73356.7	74232	66946.6	0	0	0	0	0	cluster 5
sp|O43264|ZW10_HUMAN	ZW10	Centromere/kinetochore protein zw10 homolog	55.1	28		164493	175829	140692	139690	149370	203055	212572	209166	220637	186851	120993	126764	121380	127943	121252	0	0	0	0	0	cluster 5
sp|A3KMH1-3|VWA8_HUMAN	VWA8	Isoform 3 of von Willebrand factor A domain-containing protein 8	24.1	28		107379	111024	97326.4	97168	97853.3	76405.6	68428.4	72626.8	75507.2	75243.3	77693.6	85984.5	82968.9	77336	64697.2	0	0	0	0	0	cluster 5
sp|O15230|LAMA5_HUMAN	LAMA5	Laminin subunit alpha-5	11.4	28		221539	288243	262285	259576	247899	264583	382223	433169	296975	189182	414112	1.30169e+06	567281	722993	234936	0	0	0	0	0	cluster 5
sp|O75955|FLOT1_HUMAN	FLOT1	Flotillin-1	76.6	27		151600	147343	136442	132064	124871	237578	223567	243090	241559	234409	149444	163658	153858	164794	129738	0	0	0	0	0	cluster 5
sp|P52756|RBM5_HUMAN	RBM5	RNA-binding protein 5	34.5	27		163968	154494	161950	142897	137535	93328.2	81638.6	77915.2	59531.8	111886	252592	264626	243475	257244	167166	0	0	0	0	0	cluster 5
sp|Q99623|PHB2_HUMAN	PHB2	Prohibitin-2	83.3	26		1.57879e+06	1.45699e+06	1.49071e+06	1.50339e+06	1.53511e+06	2.618e+06	2716549	2775855	2.80306e+06	2.51637e+06	2.04927e+06	2.05915e+06	2.0677e+06	2.01856e+06	2.06564e+06	160466	148298	149581	144605	126297	cluster 5
sp|Q96HJ9-2|FMC1_HUMAN	FMC1	Isoform 2 of Protein FMC1 homolog	49.8	26		319419	404573	291032	343296	335239	279710	275804	267643	288839	235188	454580	459082	483219	458048	448312	316696	322825	308292	361460	322086	cluster 5
sp|O15228|GNPAT_HUMAN	GNPAT	Dihydroxyacetone phosphate acyltransferase	49.4	26		112433	99469.6	82522.5	89985.9	89009.9	188914	192692	183414	195710	217809	114395	114017	116394	114437	78727.8	0	0	0	0	0	cluster 5
sp|Q9BW27|NUP85_HUMAN	NUP85	Nuclear pore complex protein Nup85	48.2	26		377854	336461	311170	324891	330173	317888	308338	309453	303210	255218	333765	340412	314472	314858	280580	171241	156481	147261	157141	154755	cluster 5
sp|Q13332-2|PTPRS_HUMAN	PTPRS	Isoform PTPS-MEA of Receptor-type tyrosine-protein phosphatase S	24.5	26		235366	214016	203890	233241	216105	339075	337907	402456	402374	324379	280740	292561	272367	298059	269992	0	0	0	0	0	cluster 5
sp|Q8IVL1-11|NAV2_HUMAN	NAV2	Isoform 11 of Neuron navigator 2	19.1	26		121843	103778	130203	110384	132718	0	0	0	0	0	92904.5	74526.4	76769	85214.6	0	0	0	74350.2	0	58292.7	cluster 5
sp|O75096|LRP4_HUMAN	LRP4	Low-density lipoprotein receptor-related protein 4	18.2	26		49766.3	36834.3	30765.5	31946	29611.2	54447	57431.9	57429.1	52289.2	61375.3	48019.9	41161.1	52729.1	41814.9	0	0	0	0	0	0	cluster 5
sp|P10155|RO60_HUMAN	RO60	60 kDa SS-A/Ro ribonucleoprotein	61.2	25		256148	273062	231218	234664	226290	250469	251497	249713	253359	233251	228468	218696	215598	214795	169748	89880.6	86506.6	89128	86432.7	95277.3	cluster 5
sp|Q92538-2|GBF1_HUMAN	GBF1	Isoform 2 of Golgi-specific brefeldin A-resistance guanine nucleotide exchange factor 1	20.5	25		81606.1	89863.1	80542.6	76055.8	78907.2	82303.1	81778.1	86706.7	90327.5	82050.2	79054.2	75943.6	75185.4	74087.2	79207.8	88069	0	0	0	0	cluster 5
sp|Q16543|CDC37_HUMAN	CDC37	Hsp90 co-chaperone Cdc37	61.6	24		352267	400124	393745	360499	385864	506349	533125	547708	544535	507477	209886	226442	215350	217712	188180	0	0	0	0	0	cluster 5
sp|Q13617-2|CUL2_HUMAN	CUL2	Isoform 2 of Cullin-2	52.3	24		79760.4	83678.1	69181	70996.2	64992.4	80331.9	82334.2	81899.5	79525.9	96685.3	76780	73309.1	74833.9	81622.1	55944.7	49109.7	0	0	0	0	cluster 5
sp|Q8IWZ8|SUGP1_HUMAN	SUGP1	SURP and G-patch domain-containing protein 1	51.6	24		73283.9	87787.6	83904.7	77216.1	83415.4	65450	75480.9	76467.5	72799.8	55126.2	118050	119176	120907	120322	104628	0	0	0	0	0	cluster 5
sp|P11310-2|ACADM_HUMAN	ACADM	Isoform 2 of Medium-chain specific acyl-CoA dehydrogenase, mitochondrial	56.5	23		390352	442512	354405	376700	361273	314225	290924	324887	306319	271328	247506	218695	244678	237849	276476	43315.2	0	0	0	0	cluster 5
sp|Q9H845|ACAD9_HUMAN	ACAD9	Complex I assembly factor ACAD9, mitochondrial	49.3	23		118490	113143	112121	107731	110593	126822	109694	113086	122683	122474	126546	118409	118819	118781	117403	0	0	0	0	0	cluster 5
sp|P07948-2|LYN_HUMAN	LYN	Isoform 2 of Tyrosine-protein kinase Lyn	57.4	22		137328	123997	103888	110851	114646	174293	187420	191192	189742	126269	79689.1	79050.6	85332.8	87624.1	113841	0	0	0	0	0	cluster 5
sp|P48147|PPCE_HUMAN	PREP	Prolyl endopeptidase	46.5	22		142861	120477	117627	108606	120480	149977	157998	150891	152768	138204	0	0	0	0	0	0	0	0	0	0	cluster 5
sp|O76031|CLPX_HUMAN	CLPX	ATP-dependent Clp protease ATP-binding subunit clpX-like, mitochondrial	44.7	22		212116	233616	207119	215454	217509	172970	178492	176089	176790	153772	200817	197292	195043	208365	196799	0	58018.5	0	0	0	cluster 5
sp|P21709|EPHA1_HUMAN	EPHA1	Ephrin type-A receptor 1	42	22		135008	129231	133514	133411	129035	146029	157670	158746	157154	186541	135978	135809	134852	134095	89783.8	42969.8	42194.8	35463.4	46416.9	45101.5	cluster 5
sp|O43747-2|AP1G1_HUMAN	AP1G1	Isoform 2 of AP-1 complex subunit gamma-1	38.8	22		108041	104248	94421.2	88878.7	80134	104519	105617	106851	107532	96711.8	89383.1	94647.4	96369.6	105071	94088.4	0	0	0	0	0	cluster 5
sp|O75027-2|ABCB7_HUMAN	ABCB7	Isoform 2 of ATP-binding cassette sub-family B member 7, mitochondrial	36.8	22		82569.6	93678.6	87957.7	92000.3	89991.3	111842	117126	136150	139107	103120	110616	119944	122484	124913	112285	0	0	0	0	0	cluster 5
sp|P46379-2|BAG6_HUMAN	BAG6	Isoform 2 of Large proline-rich protein BAG6	30.9	22		154928	152696	128009	120321	118378	152102	137696	152897	150566	164626	80012.2	87398.5	85111.1	91842.3	67909.6	0	0	0	0	0	cluster 5
sp|Q6RI45-5|BRWD3_HUMAN	BRWD3	Isoform 5 of Bromodomain and WD repeat-containing protein 3	29.4	22		407190	299620	246372	280505	242457	0	0	0	0	0	207585	263432	254008	249283	0	229123	231710	285188	256547	246987	cluster 5
sp|P42345|MTOR_HUMAN	MTOR	Serine/threonine-protein kinase mTOR	18.6	22		0	0	0	0	0	86837.4	88731.7	82743.2	86308.9	73319.2	0	335165	327722	325998	0	0	0	0	0	0	cluster 5
sp|P63096|GNAI1_HUMAN	GNAI1	Guanine nucleotide-binding protein G(i) subunit alpha-1	70.1	21		75620	71261.7	37559	28999.7	38744.7	65859.2	65792.5	67271.8	77908.7	92471.7	52029.2	53159.1	48550.7	45390.9	56552.8	0	0	0	0	0	cluster 5
sp|Q13363-2|CTBP1_HUMAN	CTBP1	Isoform 2 of C-terminal-binding protein 1	58	21		174026	164320	157113	142702	136341	169884	175851	177913	177352	188693	184517	188537	179191	189954	147357	65240.2	66312.7	71487.7	76809.8	61431.2	cluster 5
sp|Q12849|GRSF1_HUMAN	GRSF1	G-rich sequence factor 1	57.9	21		391438	442806	358118	416672	428229	271075	272720	287197	288873	227785	337301	328012	339696	317346	355293	120592	109138	108081	140377	138080	cluster 5
sp|O95453-2|PARN_HUMAN	PARN	Isoform 2 of Poly(A)-specific ribonuclease PARN	50.9	21		155602	167418	157567	151691	150102	150095	153457	154079	170137	154086	177242	198554	201008	195957	136283	0	0	0	0	0	cluster 5
sp|Q9NZW5|MPP6_HUMAN	MPP6	MAGUK p55 subfamily member 6	48.9	21		112143	106893	78715.8	75739.1	87413.4	123273	143192	143903	146572	162885	121417	119995	117148	116690	104560	0	0	0	0	0	cluster 5
sp|A1L020|MEX3A_HUMAN	MEX3A	RNA-binding protein MEX3A	46.3	21		136674	200620	174468	165063	182833	101081	150597	142392	136272	76526.5	207124	242088	211423	220934	236644	89126.3	109612	97135.2	109227	105870	cluster 5
sp|P40763|STAT3_HUMAN	STAT3	Signal transducer and activator of transcription 3	43.9	21		123058	111150	113151	103582	101976	113950	113969	123634	119869	125455	94118.5	95341.9	98375.9	98282.8	58935	0	0	0	0	0	cluster 5
sp|P05165-2|PCCA_HUMAN	PCCA	Isoform 2 of Propionyl-CoA carboxylase alpha chain, mitochondrial	42.7	21		75441.6	100366	91838.3	94655.6	96166.3	62612.5	66020.4	65038	63818.2	48891.9	58045	56852.5	67681.7	61205.2	69860.2	0	0	0	0	0	cluster 5
sp|Q8NCN5|PDPR_HUMAN	PDPR	Pyruvate dehydrogenase phosphatase regulatory subunit, mitochondrial	30.3	21		218412	324880	253367	263441	263253	203735	204335	211814	219012	166312	128051	126562	133849	142160	165960	0	0	0	0	0	cluster 5
sp|Q14139-2|UBE4A_HUMAN	UBE4A	Isoform 2 of Ubiquitin conjugation factor E4 A	29.7	21		263637	245463	212314	237436	244420	264317	286598	291349	292003	283529	234448	288843	265507	257798	276573	0	0	0	0	0	cluster 5
sp|Q96AE7|TTC17_HUMAN	TTC17	Tetratricopeptide repeat protein 17	24	21		0	0	0	0	0	0	0	0	0	0	0	0	0	0	0	0	0	0	0	0	cluster 5
sp|Q14160-3|SCRIB_HUMAN	SCRIB	Isoform 3 of Protein scribble homolog	20.2	21		119852	123461	96463.6	114295	109033	138185	136552	144735	148100	141498	107743	100773	93554.1	82706.8	92667.6	0	0	0	0	0	cluster 5
sp|Q96PC5|MIA2_HUMAN	MIA2	Melanoma inhibitory activity protein 2	18.7	21		0	69926.2	61007.2	68155.4	67063.3	76484.2	82580.5	86689.7	80566	73574.4	0	0	0	0	0	0	0	0	0	0	cluster 5
sp|Q15366-3|PCBP2_HUMAN	PCBP2	Isoform 3 of Poly(rC)-binding protein 2	84	20		1.86178e+06	2.17486e+06	1.93502e+06	2.03349e+06	1.95168e+06	1.70284e+06	1.71703e+06	1.74392e+06	1.71246e+06	1181624	2.62446e+06	2.62572e+06	2.70213e+06	2683006	2.55066e+06	1.06621e+06	910232	941106	974997	936782	cluster 5
sp|P21796|VDAC1_HUMAN	VDAC1	Voltage-dependent anion-selective channel protein 1	81.6	20		710080	1.09845e+06	818374	830309	804788	1.29286e+06	1.48058e+06	1.54808e+06	1.61569e+06	866827	912097	933652	958462	890773	1.34519e+06	141685	89877.6	91653.7	121336	88729.3	cluster 5
sp|Q9BXS5-2|AP1M1_HUMAN	AP1M1	Isoform 2 of AP-1 complex subunit mu-1	58.9	20		180176	160602	136599	127037	122342	169378	157000	167300	157790	210328	161426	168156	159010	166159	110685	73171	0	0	0	0	cluster 5
sp|Q14254|FLOT2_HUMAN	FLOT2	Flotillin-2	55.6	20		77708	64629.6	66220	63921.6	66932.2	108689	106844	110881	107833	115177	68655.9	72068.7	76468.4	71452.8	52878.1	0	0	0	0	0	cluster 5
sp|Q13247-3|SRSF6_HUMAN	SRSF6	Isoform SRP55-3 of Serine/arginine-rich splicing factor 6	41.5	20		1.40573e+06	1.16239e+06	1.07375e+06	1.03284e+06	995002	733806	722952	727818	756890	1005217	2533163	2.23232e+06	2430962	1.99456e+06	1.41649e+06	364156	309153	310857	334700	314576	cluster 5
sp|Q96PC5-10|MIA2_HUMAN	MIA2	Isoform 9 of Melanoma inhibitory activity protein 2	32.7	20		76939.4	75999.9	76573	65776.3	62549.4	72611.3	53194.7	65953.7	66330.3	97433.7	40135.1	51451.6	40614.5	46637.6	0	0	0	0	0	0	cluster 5
sp|Q96AE7-2|TTC17_HUMAN	TTC17	Isoform 2 of Tetratricopeptide repeat protein 17	25.3	20		56626.2	48355.5	54984.1	58379.2	58227.6	75272	75741.5	68054.2	68406.6	66246.2	43255.2	57767.1	50682.1	50336.4	0	0	0	0	0	0	cluster 5
sp|Q15366-2|PCBP2_HUMAN	PCBP2	Isoform 2 of Poly(rC)-binding protein 2	84.2	19		0	0	0	0	0	0	0	0	0	0	0	0	0	0	0	0	0	0	0	0	cluster 5
sp|Q15366|PCBP2_HUMAN	PCBP2	Poly(rC)-binding protein 2	84.1	19		318714	361178	281173	303107	273484	254514	262323	289934	301784	202168	457510	434536	444548	457304	297884	146478	136084	124003	145186	130980	cluster 5
sp|P20340-2|RAB6A_HUMAN	RAB6A	Isoform 2 of Ras-related protein Rab-6A	82.2	19		303651	279878	262624	265698	271341	372669	401532	461892	426973	491961	355298	344310	324288	336877	247858	124616	104626	119999	124514	118592	cluster 5
sp|P20340|RAB6A_HUMAN	RAB6A	Ras-related protein Rab-6A	82.2	19		0	0	0	0	0	0	0	0	0	0	0	0	0	0	0	0	0	0	0	0	cluster 5
sp|P13489|RINI_HUMAN	RNH1	Ribonuclease inhibitor	63.6	19		133364	123024	112523	113897	115872	162295	176113	171875	171172	158093	64288.8	52761.6	56937.5	49882.3	59281.9	0	0	0	0	0	cluster 5
sp|P56545-2|CTBP2_HUMAN	CTBP2	Isoform 2 of C-terminal-binding protein 2	62.9	19		185093	163729	171313	155530	145573	164187	148026	141526	161619	199087	153551	154554	151924	153537	115977	38684.1	50128.7	46336.5	45125.6	54934.7	cluster 5
sp|Q96HE7|ERO1A_HUMAN	ERO1A	ERO1-like protein alpha	57.5	19		152248	156103	145005	141975	138581	162005	163270	159668	158818	160464	82129.1	83106.5	81460.8	79482.1	58723.3	0	0	0	0	0	cluster 5
sp|P09012|SNRPA_HUMAN	SNRPA	U1 small nuclear ribonucleoprotein A	57.4	19		2.59974e+06	2.46403e+06	2.01564e+06	2.35371e+06	2025203	1741886	1.93595e+06	1.75307e+06	1.6668e+06	1.90824e+06	2.82471e+06	2.75098e+06	2.22833e+06	2.02611e+06	2.16824e+06	988679	977553	966520	998806	979161	cluster 5
sp|Q9UKU7|ACAD8_HUMAN	ACAD8	Isobutyryl-CoA dehydrogenase, mitochondrial	54.7	19		324912	307618	181709	191981	205836	179702	186940	206402	199495	210933	224227	210607	220625	216530	175205	0	70747.5	0	83993.9	64248.7	cluster 5
sp|Q92541|RTF1_HUMAN	RTF1	RNA polymerase-associated protein RTF1 homolog	26.3	19		53744.9	43781.3	35582.4	35878.3	31129.9	42700.6	42975.2	43891.5	46722.4	57572.5	49350.1	43164.4	50595.2	36681.6	34416.8	0	0	0	0	0	cluster 5
sp|Q15366-5|PCBP2_HUMAN	PCBP2	Isoform 5 of Poly(rC)-binding protein 2	82.7	18		133458	279965	154943	151979	164963	0	0	0	0	56791	280298	210262	280671	98855.3	288553	189646	164450	160796	158869	148148	cluster 5
sp|P32119|PRDX2_HUMAN	PRDX2	Peroxiredoxin-2	71.2	18		969695	1.02453e+06	862043	843564	818439	1.03485e+06	949931	1.0055e+06	1.085e+06	1.1066e+06	958248	978774	903236	957492	606971	297382	277142	248959	268066	273945	cluster 5
sp|P13804|ETFA_HUMAN	ETFA	Electron transfer flavoprotein subunit alpha, mitochondrial	71.2	18		165116	312912	231409	242622	249037	207971	232174	246308	236846	94305.2	153321	126621	147164	153924	188978	73232.1	74492.2	0	56746.6	60431.9	cluster 5
sp|Q96HS1|PGAM5_HUMAN	PGAM5	Serine/threonine-protein phosphatase PGAM5, mitochondrial	60.2	18		94139.7	92245.5	83825.9	81018.4	76484.7	125576	118082	116000	127120	147252	130913	136826	134889	132392	96763.5	55795.6	0	0	0	0	cluster 5
sp|Q9NZJ7-2|MTCH1_HUMAN	MTCH1	Isoform 2 of Mitochondrial carrier homolog 1	57.8	18		114417	101954	84179.9	79694.8	74974.1	114345	99348.5	98921.6	98568.2	141902	145310	136691	131399	137153	86036.8	0	0	0	0	0	cluster 5
sp|Q96EY7|PTCD3_HUMAN	PTCD3	Pentatricopeptide repeat domain-containing protein 3, mitochondrial	38.6	18		212974	252615	243337	251442	247007	167634	176527	182882	182907	134244	163518	164461	167088	172101	171280	0	0	0	0	0	cluster 5
sp|Q15428|SF3A2_HUMAN	SF3A2	Splicing factor 3A subunit 2	35.8	18		874681	826752	765719	739176	698516	569948	617751	610603	577341	584167	1.27802e+06	1.2515e+06	1215149	1.26541e+06	954383	223009	205008	217304	224862	215059	cluster 5
sp|O95140|MFN2_HUMAN	MFN2	Mitofusin-2	35	18		99538.1	90249	83551.1	85011.8	86202.4	126306	122486	123363	126548	124689	146836	132696	151625	136150	118958	0	0	0	0	0	cluster 5
sp|P40692|MLH1_HUMAN	MLH1	DNA mismatch repair protein Mlh1	32.7	18		79759.3	73203.1	69795.4	61309.4	61216.8	71783.6	97107.9	96751.7	71972	59220.2	65577.3	71122.4	67583.7	77637.4	0	0	0	0	0	0	cluster 5
sp|Q14118|DAG1_HUMAN	DAG1	Dystroglycan	30.7	18		94217.3	128455	123893	123186	128355	181651	180651	179843	200072	155992	115637	112268	118033	116620	107189	0	0	0	0	0	cluster 5
sp|P27105|STOM_HUMAN	STOM	Stomatin	68.1	17		355699	405566	357532	334551	340785	589077	605740	584993	585013	540066	317673	342560	328136	335444	284128	0	0	0	0	0	cluster 5
sp|Q9H9B4|SFXN1_HUMAN	SFXN1	Sideroflexin-1	52.5	17		297683	281292	284762	237104	245439	355379	384671	397081	432421	407894	384557	384359	391374	365459	326520	0	0	0	0	0	cluster 5
sp|Q8WVC0|LEO1_HUMAN	LEO1	RNA polymerase-associated protein LEO1	34.4	17		129271	127090	117499	110764	117508	116250	112474	107213	109722	150207	137235	144250	130975	145488	93059.1	0	0	0	0	0	cluster 5
sp|Q9UL12|SARDH_HUMAN	SARDH	Sarcosine dehydrogenase, mitochondrial	33.8	17		76829.9	66662.4	65827.6	61880.2	62808.2	45352.4	35403.5	42005.2	44914.7	48192.4	61831.3	0	0	0	0	0	0	0	0	0	cluster 5
sp|P42892-2|ECE1_HUMAN	ECE1	Isoform A of Endothelin-converting enzyme 1	33.7	17		99985.3	123111	96484.7	92414.6	92337.2	146178	129876	145948	144654	131387	106320	101323	98382.2	99537.4	93320.1	0	0	0	0	0	cluster 5
sp|P38117|ETFB_HUMAN	ETFB	Electron transfer flavoprotein subunit beta	58.8	16		210317	367132	344535	351212	343332	269086	279130	273730	271605	150048	199808	190570	204854	200582	179843	0	0	0	0	0	cluster 5
sp|O75521-2|ECI2_HUMAN	ECI2	Isoform 2 of Enoyl-CoA delta isomerase 2	58.8	16		137366	150025	121020	118721	143671	194650	202857	202575	206962	163301	130026	128731	121264	117311	145838	0	0	0	0	0	cluster 5
sp|Q9Y277|VDAC3_HUMAN	VDAC3	Voltage-dependent anion-selective channel protein 3	57.6	16		861373	865357	786319	828921	792950	1.13335e+06	1.18196e+06	1.2921e+06	1.21185e+06	1.09166e+06	1.03107e+06	968954	954187	1.03535e+06	748803	52826.6	41577.4	40973.8	40126.1	38627.2	cluster 5
sp|O43837-2|IDH3B_HUMAN	IDH3B	Isoform A of Isocitrate dehydrogenase [NAD] subunit beta, mitochondrial	54.8	16		261784	290651	268759	262798	248083	180499	181091	181939	189052	186460	212971	216897	216924	216383	157907	0	0	0	0	0	cluster 5
sp|P26440|IVD_HUMAN	IVD	Isovaleryl-CoA dehydrogenase, mitochondrial	50	16		240275	217726	183864	181192	196402	124583	111524	120249	126355	116358	125430	120374	125072	118920	96101.7	0	0	0	0	0	cluster 5
sp|Q6UX04|CWC27_HUMAN	CWC27	Spliceosome-associated protein CWC27 homolog	47.5	16		83622	179657	110043	113258	113213	117012	130792	145324	147416	57725	126674	123740	131552	141255	176957	81276.1	98113.2	84632.7	84678.1	94104.8	cluster 5
sp|Q9P2W9|STX18_HUMAN	STX18	Syntaxin-18	43.3	16		165981	142507	115321	118188	107590	127313	111184	111018	123610	173563	99375.8	99387	112756	100632	47296.5	52715.7	62122.3	61630.9	62788.8	66340.1	cluster 5
sp|Q8IVL5|P3H2_HUMAN	P3H2	Prolyl 3-hydroxylase 2	38.4	16		83204.5	78351.7	72549.6	76010.5	76057.2	83722.4	84690.6	88979.3	83516.2	76938	51186.8	58989.3	58072.3	54181.9	44563.2	0	0	0	0	0	cluster 5
sp|Q9Y3X0|CCDC9_HUMAN	CCDC9	Coiled-coil domain-containing protein 9	38.2	16		125148	104892	94363.3	92721	87329	61362.4	58980.1	0	56455.9	94234.6	165598	166108	165510	161659	90648.6	0	0	0	0	0	cluster 5
sp|Q9BQP7|MGME1_HUMAN	MGME1	Mitochondrial genome maintenance exonuclease 1	57.8	15		108948	168225	143387	155189	154264	119503	132351	146599	143302	73228.6	114798	99546.2	108496	106393	118818	73180.6	75652.3	67382.6	57557	67426	cluster 5
sp|Q96PU8|QKI_HUMAN	QKI	Protein quaking	54.3	15		387720	360591	387841	333928	338395	259971	221628	233924	220311	223607	609666	618268	616518	631328	253227	69086.9	71532	92203.7	86196	88203.6	cluster 5
sp|Q14344|GNA13_HUMAN	GNA13	Guanine nucleotide-binding protein subunit alpha-13	50.1	15		77437.5	84877.6	81206.8	74477.6	73761.9	122210	125810	124151	119676	101657	106183	112680	109307	103812	95601.6	0	0	0	0	0	cluster 5
sp|P49753|ACOT2_HUMAN	ACOT2	Acyl-coenzyme A thioesterase 2, mitochondrial	46	15		119303	108016	100959	91337.9	92603.2	69748.4	68436.5	68221.5	70990.1	80554	64457.9	63961.5	63362.9	68069.1	68059.4	0	0	0	0	0	cluster 5
sp|Q15654|TRIP6_HUMAN	TRIP6	Thyroid receptor-interacting protein 6	45.4	15		69107.1	94808.6	92076.7	90827.9	83423.8	89096.8	93238.5	91831.8	90756	84700.1	79874.3	79161	76056.9	74824.8	0	0	0	0	0	0	cluster 5
sp|Q86X29-4|LSR_HUMAN	LSR	Isoform 4 of Lipolysis-stimulated lipoprotein receptor	44.9	15		60187.1	56197.8	58210.3	56608.9	48493.6	74230.3	73786.4	81512.3	79375.5	88720.5	62581	61730.6	61582.6	63994.6	56515.4	0	0	0	0	0	cluster 5
sp|Q86UL3|GPAT4_HUMAN	GPAT4	Glycerol-3-phosphate acyltransferase 4	42.5	15		110398	103771	101434	108019	98023.6	123839	127657	128501	132179	126885	109584	103260	98312.7	101624	77261.9	0	0	0	0	0	cluster 5
sp|Q9UER7-3|DAXX_HUMAN	DAXX	Isoform 3 of Death domain-associated protein 6	35.9	15		106680	107678	81919.4	83104.5	84124.2	95315.2	95458.8	99569.2	94899.6	86645.2	98696.5	114800	85013.3	96245.5	93132.7	0	0	0	0	0	cluster 5
sp|O75127|PTCD1_HUMAN	PTCD1	Pentatricopeptide repeat-containing protein 1, mitochondrial	31.6	15		131769	149812	116257	120332	128527	115262	115433	107332	108796	96775.5	131944	130287	125220	132137	112367	0	0	0	0	0	cluster 5
sp|Q6UXK5|LRRN1_HUMAN	LRRN1	Leucine-rich repeat neuronal protein 1	31	15		73170.2	91285.4	81506	79610.6	79426.9	109749	117956	128886	125307	105445	89539.4	99980.7	101084	90962.6	87012.5	0	0	0	0	0	cluster 5
sp|Q01973|ROR1_HUMAN	ROR1	Inactive tyrosine-protein kinase transmembrane receptor ROR1	27.1	15		90294.3	85658.6	76157.3	72276.1	66061.9	111902	109544	117642	108547	114228	80683.7	79571.6	78707.3	82579.4	56058.9	0	0	0	0	0	cluster 5
sp|Q4KMQ2-2|ANO6_HUMAN	ANO6	Isoform 2 of Anoctamin-6	25.8	15		59164.5	67626.1	55076	53619.1	49557.2	80166.9	81103	87175.8	89079.2	78900.4	54586.3	56796.8	57646.8	58938.6	63833.8	0	0	0	0	0	cluster 5
sp|Q7L0J3-2|SV2A_HUMAN	SV2A	Isoform 2 of Synaptic vesicle glycoprotein 2A	23.9	15		172017	159496	153422	155506	158945	237930	239664	248033	237915	252092	146057	144775	146144	143687	128061	0	0	0	0	0	cluster 5
sp|Q9BQI0|AIF1L_HUMAN	AIF1L	Allograft inflammatory factor 1-like	72	14		159643	115913	115483	102172	104054	92056.2	92088.5	93394.2	93131.8	94136.1	125234	117395	121564	129778	86671.9	0	0	0	0	0	cluster 5
sp|P51153|RAB13_HUMAN	RAB13	Ras-related protein Rab-13	66	14		223248	150447	58935.9	86811.3	67682.5	148075	100525	102496	100767	263092	125914	139738	130642	175110	108426	0	0	0	0	0	cluster 5
sp|Q9NRW1|RAB6B_HUMAN	RAB6B	Ras-related protein Rab-6B	64.9	14		62715.5	63555.8	83042.4	115229	93981.8	108021	111741	100229	96000.6	100274	106933	103644	116112	112205	80693.3	0	0	0	0	0	cluster 5
sp|Q8NBU5|ATAD1_HUMAN	ATAD1	ATPase family AAA domain-containing protein 1	52.6	14		63632.5	61179.5	60317.8	61847.5	59411.8	83373.7	86942.9	87073.2	89491.5	80941.1	70417.1	75622.7	71905.1	75649.6	66663	0	0	0	0	0	cluster 5
sp|O43765|SGTA_HUMAN	SGTA	Small glutamine-rich tetratricopeptide repeat-containing protein alpha	46	14		358482	334788	286485	296721	304272	358477	382824	368589	375455	435379	175160	194417	173560	183275	196371	0	0	0	0	0	cluster 5
sp|Q9H6V9-2|LDAH_HUMAN	LDAH	Isoform 2 of Lipid droplet-associated hydrolase	43.1	14		103422	138077	132246	141947	144457	213517	206113	212581	224735	195245	157064	164504	170725	165292	130392	72977.4	68354.7	69859.3	74205.1	74211.9	cluster 5
sp|P05166|PCCB_HUMAN	PCCB	Propionyl-CoA carboxylase beta chain, mitochondrial	42.3	14		93411.9	107817	90110.4	97194.2	103862	77069.6	85884	92837.6	93312	39743.1	49496.4	49129.5	51103.6	54264.6	81795.8	0	0	0	0	0	cluster 5
sp|P07686|HEXB_HUMAN	HEXB	Beta-hexosaminidase subunit beta	37.2	14		140990	142629	105032	107427	109914	105346	116992	125940	143134	192747	82813	88567.5	98106.4	80937.1	160010	0	0	0	0	0	cluster 5
sp|Q969P0-3|IGSF8_HUMAN	IGSF8	Isoform 3 of Immunoglobulin superfamily member 8	35.4	14		134673	108609	97163.9	88900.7	84599.3	105948	99064.5	101943	109186	154849	107096	103016	105374	109846	67282.8	0	0	0	0	0	cluster 5
sp|P33240-2|CSTF2_HUMAN	CSTF2	Isoform 2 of Cleavage stimulation factor subunit 2	35.2	14		64499.3	85762.1	69275	78923	76326.4	72454.7	76626.3	76763	77449.4	52286.6	92983.6	111156	119379	113049	115576	0	0	0	0	0	cluster 5
sp|Q6ZRP7|QSOX2_HUMAN	QSOX2	Sulfhydryl oxidase 2	28.2	14		128308	142160	128217	133210	130458	149904	147265	151049	153307	136275	130740	148322	145026	142553	144947	72672.6	72618.7	67934	69178.5	68109.4	cluster 5
sp|P21802-16|FGFR2_HUMAN	FGFR2	Isoform 10 of Fibroblast growth factor receptor 2	27.3	14		0	0	0	0	0	38655.1	36824.7	42099.1	37241.7	48904	38536.6	33312	40527.6	37996.6	0	0	0	0	0	0	cluster 5
sp|Q9BZH6|WDR11_HUMAN	WDR11	WD repeat-containing protein 11	24.4	14		59397.3	43982	43910.3	57716.5	69602.7	51683	61043.7	46142.2	53726.8	39751.8	64726.5	71471.8	0	54469.1	0	0	0	0	0	0	cluster 5
sp|Q96BR5|COA7_HUMAN	COA7	Cytochrome c oxidase assembly factor 7	72.7	13		148074	172380	154548	151986	155098	147018	149426	147728	147623	149320	98925.7	98537.6	102244	97088.2	83594.3	0	0	0	0	0	cluster 5
sp|O00165|HAX1_HUMAN	HAX1	HCLS1-associated protein X-1	69.5	13		0	103775	98049.3	104939	104283	174774	166445	154338	168109	143429	120858	118424	123290	114339	128982	0	0	0	0	0	cluster 5
sp|Q9UGV2-2|NDRG3_HUMAN	NDRG3	Isoform 2 of Protein NDRG3	67.5	13		82367.9	89255.7	78583.2	74281	86013.7	114730	119015	119843	124603	119864	78915.8	74425.9	81436	81274	80856	0	0	0	0	0	cluster 5
sp|Q86WA6-2|BPHL_HUMAN	BPHL	Isoform 2 of Valacyclovir hydrolase	63.5	13		66744.1	83071.4	79315.7	82848.9	83629.5	77938.3	79871.3	71212.2	73791.8	54806	56395.4	53459.8	52174.5	52575.6	63477.3	0	0	0	0	0	cluster 5
sp|Q96BJ3|AIDA_HUMAN	AIDA	Axin interactor, dorsalization-associated protein	57.8	13		132788	132016	107688	93996.3	89252.2	110607	96389.6	99759	110697	196901	104161	89248.2	92037.6	83761.6	46497.4	0	0	0	31640.9	34442.3	cluster 5
sp|Q15773|MLF2_HUMAN	MLF2	Myeloid leukemia factor 2	56.5	13		287385	439598	316740	311078	329487	308359	331939	354952	355342	208148	413476	412628	431207	412728	547460	257612	275171	284910	294978	285144	cluster 5
sp|P29992|GNA11_HUMAN	GNA11	Guanine nucleotide-binding protein subunit alpha-11	54.3	13		68214.1	69712.7	59681.3	56953.7	59199.3	84158.2	85753.4	86258	82590.2	102883	72891.3	76795.5	77783.9	79152.2	67202.1	0	0	0	0	0	cluster 5
sp|Q5HYK3|COQ5_HUMAN	COQ5	2-methoxy-6-polyprenyl-1,4-benzoquinol methylase, mitochondrial	53.8	13		146760	133364	136867	116469	128036	83178	73361.2	75779.5	75376.8	107114	100280	103185	98382.1	101997	68311.8	0	0	0	0	0	cluster 5
sp|Q9Y679|AUP1_HUMAN	AUP1	Lipid droplet-regulating VLDL assembly factor AUP1	46.3	13		156392	148238	119973	124703	123549	143494	144750	163043	153252	182675	102597	76689.2	72270.4	91969.2	116397	0	0	0	0	0	cluster 5
sp|Q96S66-2|CLCC1_HUMAN	CLCC1	Isoform 2 of Chloride channel CLIC-like protein 1	39.7	13		71738.9	72194.9	48741.9	44500	41463	52412.2	49038.8	31882.9	45766.6	76224.1	38009.5	49806.7	35368.9	42801.6	0	0	0	0	0	0	cluster 5
sp|O60427|FADS1_HUMAN	FADS1	Acyl-CoA (8-3)-desaturase	39.4	13		131039	153368	130639	115968	118833	145171	148057	147693	155992	149276	104284	107768	101761	112719	90538.2	0	0	0	0	0	cluster 5
sp|Q9H074|PAIP1_HUMAN	PAIP1	Polyadenylate-binding protein-interacting protein 1	34	13		338581	343528	327508	331116	346914	418342	410902	423033	405297	358080	256755	274016	271670	291409	238505	0	0	0	0	0	cluster 5
sp|Q7L4I2|RSRC2_HUMAN	RSRC2	Arginine/serine-rich coiled-coil protein 2	30.9	13		120730	143937	131329	139037	140540	138840	130384	143381	139157	115236	120869	126250	125263	129532	142515	90995.6	88214.1	86021	94800.6	93171.9	cluster 5
sp|Q5JTW2-2|CEP78_HUMAN	CEP78	Isoform 2 of Centrosomal protein of 78 kDa	29.2	13		144909	106890	77903.9	82118.9	84288.7	108802	140044	131472	138437	111877	91842.6	90805.8	86153.6	83287.2	90024.7	0	0	0	0	0	cluster 5
sp|Q9Y6A5|TACC3_HUMAN	TACC3	Transforming acidic coiled-coil-containing protein 3	28.2	13		102251	103085	85388.9	88955.4	87985	89695.3	83578.2	84962.6	89309.2	87891.3	65816.9	75238.4	56215.6	69606.9	0	0	0	0	0	0	cluster 5
sp|O14777|NDC80_HUMAN	NDC80	Kinetochore protein NDC80 homolog	27.1	13		133006	63442.1	71208	0	103561	0	0	0	0	72050.1	0	0	0	0	0	0	0	0	0	0	cluster 5
sp|Q08AM6|VAC14_HUMAN	VAC14	Protein VAC14 homolog	26.7	13		167573	237936	179732	193179	184116	223665	202358	239963	279481	197265	186660	152522	176407	199286	240312	0	0	0	0	0	cluster 5
sp|O95747|OXSR1_HUMAN	OXSR1	Serine/threonine-protein kinase	25.6	13		33351.6	54604.8	45467.1	44163.5	46008.5	59035.6	67185.2	74726.2	73299.5	37517.6	42925.1	0	53759	37136.1	73061.6	0	0	0	0	0	cluster 5
sp|Q9UBH6-2|XPR1_HUMAN	XPR1	Isoform 2 of Xenotropic and polytropic retrovirus receptor 1	24.2	13		70011.8	79029.3	57875.3	63394.3	62085	115954	124503	128792	129434	74345.4	60192.2	56786.5	57190.8	61811.7	80704.7	0	0	0	0	0	cluster 5
sp|P53814-5|SMTN_HUMAN	SMTN	Isoform B2 of Smoothelin	21.9	13		132519	115493	0	0	0	133153	0	0	117473	107784	0	0	0	0	0	0	0	0	0	0	cluster 5
sp|P40855|PEX19_HUMAN	PEX19	Peroxisomal biogenesis factor 19	62.9	12		208521	261882	245839	242080	258052	403430	370756	384088	388986	339035	189721	185708	189170	195568	144648	0	0	0	0	0	cluster 5
sp|Q07021|C1QBP_HUMAN	C1QBP	Complement component 1 Q subcomponent-binding protein, mitochondrial	60.6	12		1.74923e+06	2710116	2.19918e+06	2.33882e+06	2325031	1.83088e+06	1.9422e+06	2.18698e+06	2.19694e+06	1.26702e+06	1.46893e+06	1.4903e+06	1.45969e+06	1.50036e+06	1.82866e+06	290966	282094	271051	319422	262040	cluster 5
sp|Q14847-2|LASP1_HUMAN	LASP1	Isoform 2 of LIM and SH3 domain protein 1	55.2	12		123194	84670.6	69100.2	68903.4	69159.5	83145.6	83306.8	88721.1	84065.9	115853	94784.7	77551.8	85906.7	69020	46913.4	0	0	0	0	0	cluster 5
sp|Q9Y6C9|MTCH2_HUMAN	MTCH2	Mitochondrial carrier homolog 2	51.5	12		354722	394122	320819	326841	329688	452031	431517	446723	454615	451592	459951	455834	435238	492516	296071	0	0	0	0	0	cluster 5
sp|O14908|GIPC1_HUMAN	GIPC1	PDZ domain-containing protein GIPC1	49.5	12		88229	97797.2	91394.6	91982.7	85611.2	102908	102200	96136.4	110349	98402.4	94832	104031	108697	104569	68991.9	0	0	0	0	0	cluster 5
sp|O00442|RTCA_HUMAN	RTCA	RNA 3'-terminal phosphate cyclase	45.9	12		62189.6	77739.4	60836.6	72959.7	70596.1	75580.1	82170.8	80347.6	89137.7	62400.9	60262.3	62188.2	96770.4	95789.2	77521	0	0	0	0	0	cluster 5
sp|Q9NUL7|DDX28_HUMAN	DDX28	Probable ATP-dependent RNA helicase DDX28	34.4	12		83969.5	83528.9	70427.6	76129.1	70455.2	51848.7	69840.7	55792.3	50500.5	49188.2	82179.2	76160.4	69219.1	79623.7	69924.7	0	0	0	0	0	cluster 5
sp|O43490-2|PROM1_HUMAN	PROM1	Isoform 2 of Prominin-1	25.6	12		307953	239436	171653	187247	176945	369466	448489	428054	418850	299818	270633	209580	252253	264298	272715	0	0	0	0	0	cluster 5
sp|Q6NW34-2|NEPRO_HUMAN	NEPRO	Isoform 2 of Nucleolus and neural progenitor protein	23.1	12		0	36971.6	32937.3	34487.9	40754.9	0	0	0	0	0	58810.9	58787.4	62817.7	61764.8	60264.7	113227	132572	0	0	0	cluster 5
sp|P32004-2|L1CAM_HUMAN	L1CAM	Isoform 2 of Neural cell adhesion molecule L1	20.6	12		96659.6	101697	111309	99157.6	0	135612	160962	140366	154027	99160.2	119807	107627	95315.2	123215	73243.3	0	0	0	0	0	cluster 5
sp|Q14147|DHX34_HUMAN	DHX34	Probable ATP-dependent RNA helicase DHX34	19.1	12		68435.5	55673.5	0	41678.4	45765.9	61686.5	75215.8	99226.3	79355.6	0	90093.5	101016	88333.2	87692.2	0	0	0	0	0	0	cluster 5
sp|O14976-2|GAK_HUMAN	GAK	Isoform 2 of Cyclin-G-associated kinase	16.2	12		0	0	0	0	0	84739.7	78391.1	58466.5	0	170514	88041	84096.4	92245.5	0	0	0	0	0	0	0	cluster 5
sp|P20339-2|RAB5A_HUMAN	RAB5A	Isoform 2 of Ras-related protein Rab-5A	68.2	11		134411	203190	198296	178362	176186	258532	289949	307755	322487	189490	117913	118298	136520	118550	180003	72849.2	0	0	0	0	cluster 5
sp|P20338|RAB4A_HUMAN	RAB4A	Ras-related protein Rab-4A	55	11		33951.2	63567.3	66079.1	62454.1	66534.9	97566.3	103160	102500	100214	72512.1	54378.5	60448.4	58902.8	51280.1	44932.9	0	0	0	0	0	cluster 5
sp|Q92600|CNOT9_HUMAN	CNOT9	CCR4-NOT transcription complex subunit 9	53.5	11		95014.5	94797.1	79940.2	86176.5	77699.3	97621.1	99015.7	106741	97297.6	79025	71632.8	64030.5	53240.7	63028.8	56324	0	0	0	38702	35731.7	cluster 5
sp|Q12846|STX4_HUMAN	STX4	Syntaxin-4	51.5	11		157649	121024	106074	99617.4	102354	121198	118030	110048	120110	128248	192963	181545	179966	177244	94989.4	0	0	0	0	0	cluster 5
sp|O95249|GOSR1_HUMAN	GOSR1	Golgi SNAP receptor complex member 1	49.6	11		108598	103140	93726.5	73329.7	72516.1	85883.1	86355	87278.9	97026.6	121463	121618	105812	107552	96404.9	88599.9	0	0	0	0	0	cluster 5
sp|Q92947|GCDH_HUMAN	GCDH	Glutaryl-CoA dehydrogenase, mitochondrial	49.3	11		259962	247742	196752	200260	195211	136517	138101	139007	146510	164000	111479	132421	99049.4	106355	139700	0	0	0	0	0	cluster 5
sp|P50440-2|GATM_HUMAN	GATM	Isoform 2 of Glycine amidinotransferase, mitochondrial	46	11		108123	146289	91087.4	94781.4	102975	73688.5	80865.7	95245.7	94379	67454.4	77096.2	52320.9	64812.3	62533.8	88415.4	0	0	0	0	0	cluster 5
sp|P29558|RBMS1_HUMAN	RBMS1	RNA-binding motif, single-stranded-interacting protein 1	43.8	11		597727	565080	619471	512802	475627	571707	450587	511512	406845	0	668622	656667	647797	663600	463857	0	0	0	0	0	cluster 5
sp|Q9UN37|VPS4A_HUMAN	VPS4A	Vacuolar protein sorting-associated protein 4A	41.6	11		82128.4	75341.7	64680.7	66768	64566.1	77375.3	74842.7	65727	76682.6	87665.4	42879.5	45800.3	43811.3	46586.3	0	0	0	0	0	0	cluster 5
sp|Q8TB36|GDAP1_HUMAN	GDAP1	Ganglioside-induced differentiation-associated protein 1	41.1	11		75698.1	69695.2	59961.8	64266.8	74468	104180	104809	86698.4	94268.7	68369.5	80624.7	75764.9	85346	92456.9	102464	0	0	0	0	0	cluster 5
sp|Q13011|ECH1_HUMAN	ECH1	Delta(3,5)-Delta(2,4)-dienoyl-CoA isomerase, mitochondrial	40.9	11		146819	216924	187100	174442	175831	134663	144475	151021	164952	120491	98165.2	80210.7	107619	100278	152254	76050.6	60305	0	0	0	cluster 5
sp|Q9P013|CWC15_HUMAN	CWC15	Spliceosome-associated protein CWC15 homolog	39.7	11		267884	298753	242655	239771	224051	218380	211840	209554	236394	191052	363266	359415	400857	363205	341143	88357.4	77926	72203.5	78657.6	74188.2	cluster 5
sp|Q9UNH7|SNX6_HUMAN	SNX6	Sorting nexin-6	35.7	11		76739.4	70814.8	67157.4	67322.3	66291.6	78767.8	81864.2	84403.8	73897.2	59707.2	69506.9	64548.8	77308.4	65051.4	0	0	0	0	0	0	cluster 5
sp|O75879|GATB_HUMAN	GATB	Glutamyl-tRNA(Gln) amidotransferase subunit B, mitochondrial	34.6	11		149743	154411	137829	140621	142787	97605.7	93283.3	96047.7	93818.2	90176.4	104486	99159.4	99972.1	106244	78106.8	0	0	0	0	0	cluster 5
sp|P22607-2|FGFR3_HUMAN	FGFR3	Isoform 2 of Fibroblast growth factor receptor 3	21.5	11		0	0	0	29133.2	0	32212.4	29579.4	26692.1	30755.9	38469.6	0	0	0	0	0	0	0	0	0	0	cluster 5
sp|Q14156-2|EFR3A_HUMAN	EFR3A	Isoform 2 of Protein EFR3 homolog A	20.8	11		0	0	0	0	0	26649.5	30978.8	35112.9	32662.2	33945	0	0	0	0	0	0	0	0	0	0	cluster 5
sp|P07203|GPX1_HUMAN	GPX1	Glutathione peroxidase 1	77.8	10		146680	159560	149422	146524	144288	124568	131745	143997	144474	112652	99639.1	95224.7	96933.2	105454	87094.5	0	0	0	0	0	cluster 5
sp|Q7RTV0|PHF5A_HUMAN	PHF5A	PHD finger-like domain-containing protein 5A	70.9	10		244034	453130	433977	459020	462103	416214	434985	438150	408066	235755	748716	706034	742749	674699	640054	170886	158819	156091	157449	164051	cluster 5
sp|P10620|MGST1_HUMAN	MGST1	Microsomal glutathione S-transferase 1	58.7	10		425901	439220	259101	285850	295947	461558	497579	560397	565602	611137	388777	432461	408027	443895	303746	242186	228661	214152	213839	183226	cluster 5
sp|P51151|RAB9A_HUMAN	RAB9A	Ras-related protein Rab-9A	55.7	10		111640	188970	167092	159109	178997	223941	226755	235763	246136	182832	126704	130033	119162	119358	217481	0	0	0	0	0	cluster 5
sp|Q07812-2|BAX_HUMAN	BAX	Isoform Beta of Apoptosis regulator BAX	54.9	10		168365	354559	336571	356182	368662	553024	588800	662999	610758	259232	274095	305982	342584	277131	458770	0	0	0	0	0	cluster 5
sp|P09669|COX6C_HUMAN	COX6C	Cytochrome c oxidase subunit 6C	52	10		813831	537717	514043	505893	484594	841563	828292	920139	842098	860800	751422	714970	790242	668739	630960	0	0	0	0	0	cluster 5
sp|Q9HBH5|RDH14_HUMAN	RDH14	Retinol dehydrogenase 14	46.1	10		101028	92436.3	73211.4	76823.3	72497.5	104292	97042.5	113140	107253	107556	83656.7	80065	76521.8	74824.9	68260.7	0	0	0	0	0	cluster 5
sp|O75431-2|MTX2_HUMAN	MTX2	Isoform 2 of Metaxin-2	42.7	10		354422	383663	309469	311086	351485	466408	477196	506834	485294	518908	603767	611274	580212	595558	510651	0	0	0	0	0	cluster 5
sp|Q5T1C6|THEM4_HUMAN	THEM4	Acyl-coenzyme A thioesterase THEM4	42.1	10		135383	190656	154779	170548	168797	128641	138602	154849	156355	80415.1	103353	103836	110398	114435	115470	0	0	0	0	0	cluster 5
sp|Q9H4I3|TRABD_HUMAN	TRABD	TraB domain-containing protein	41.5	10		212016	200394	224776	196469	213528	311663	303537	320892	307406	286294	254998	243702	246122	245551	245537	0	0	0	0	0	cluster 5
sp|Q01130|SRSF2_HUMAN	SRSF2	Serine/arginine-rich splicing factor 2	38	10		2.42883e+06	2.30783e+06	2236121	1.18852e+06	1.9554e+06	1771595	1.78044e+06	1.84341e+06	1.80278e+06	1.82956e+06	3.89795e+06	3.94202e+06	3.70963e+06	3.66314e+06	2.40852e+06	630540	600486	587042	634545	616765	cluster 5
sp|Q8NE86-3|MCU_HUMAN	MCU	Isoform 3 of Calcium uniporter protein, mitochondrial	33.1	10		48471.1	42250.8	45040.2	44454.9	44108.4	64719.2	62275.6	61125.3	64265.9	71169.3	75449.2	82397.8	79078.5	78117.9	67149.9	0	0	0	0	0	cluster 5
sp|O15382|BCAT2_HUMAN	BCAT2	Branched-chain-amino-acid aminotransferase, mitochondrial	31.4	10		113636	108444	105318	104279	101736	67682.2	64632.2	70913.3	63224.2	60202.2	78825.6	80528.1	74620.5	77637.8	59069.2	0	0	0	0	0	cluster 5
sp|P86790|CCZ1B_HUMAN	CCZ1B	Vacuolar fusion protein CCZ1 homolog B	30.7	10		0	60477.2	45527.7	46176.7	44723.5	83724.1	71271.2	75592.9	69941.8	52463.2	98177.8	91060.8	89368.1	81450.3	72041.7	0	0	0	0	0	cluster 5
sp|Q9Y6I3-1|EPN1_HUMAN	EPN1	Isoform 2 of Epsin-1	30.2	10		104978	94273.5	76917.1	74552.8	78031.1	101244	92958.2	97169.1	94880.2	94214.7	81726.3	87248.2	81460.8	90185.2	84747.7	54802.5	0	0	0	0	cluster 5
sp|Q9H269-2|VPS16_HUMAN	VPS16	Isoform 2 of Vacuolar protein sorting-associated protein 16 homolog	28.8	10		0	50661.7	0	37309.3	0	60604.3	50736	45459.2	37477.4	33450.3	0	0	0	0	51357.9	0	0	0	0	0	cluster 5
sp|Q9NVN8|GNL3L_HUMAN	GNL3L	Guanine nucleotide-binding protein-like 3-like protein	28	10		64782.1	68648.1	59816.8	59880.1	61303.3	54121	63312.2	62861.2	54102.5	0	66269	72020	78733.2	69222.7	0	0	0	29220.8	28909.3	26416.4	cluster 5
sp|Q9NVH0|EXD2_HUMAN	EXD2	Exonuclease 3'-5' domain-containing protein 2	26.7	10		0	25219.5	26955.3	29253.9	0	56900.1	0	0	83440.8	42540.5	0	0	0	0	0	0	0	0	0	0	cluster 5
sp|Q6NVY1|HIBCH_HUMAN	HIBCH	3-hydroxyisobutyryl-CoA hydrolase, mitochondrial	25.4	10		59342	61478.7	53382	55242.4	52461.9	0	0	0	0	35745	49080	53970.9	50115.3	53431.4	0	0	0	0	0	0	cluster 5
sp|Q9UQ90|SPG7_HUMAN	SPG7	Paraplegin	21.9	10		55869.3	40554.8	0	0	0	31100.8	40490.8	41485.5	35964	50690.9	64925.8	51650.4	52709.2	69208.9	63378.8	0	0	0	0	0	cluster 5
sp|P98155-2|VLDLR_HUMAN	VLDLR	Isoform Short of Very low-density lipoprotein receptor	21.5	10		78977.7	75022	0	0	0	112811	111683	124546	109879	116770	87331.4	86479.4	60122.7	80384.4	0	0	0	0	0	0	cluster 5
sp|Q96N46-2|TTC14_HUMAN	TTC14	Isoform 2 of Tetratricopeptide repeat protein 14	17.2	10		1.0833e+06	1.32491e+06	1.24177e+06	1240560	1.27406e+06	0	353114	311512	330918	199011	1500713	1441953	0	0	0	0	0	0	0	0	cluster 5
sp|Q9C0E2|XPO4_HUMAN	XPO4	Exportin-4	16.7	10		0	66835.6	33972.8	39527.1	28436.9	36992	30645.4	36718.2	45680.7	54847.2	0	0	0	0	0	0	0	0	0	0	cluster 5
sp|Q8WXX7-2|AUTS2_HUMAN	AUTS2	Isoform 2 of Autism susceptibility gene 2 protein	8.8	10		0	301307	260164	265827	241543	318593	296925	322541	295544	367117	380062	450369	379711	348056	0	0	0	0	0	0	cluster 5
sp|Q13526|PIN1_HUMAN	PIN1	Peptidyl-prolyl cis-trans isomerase NIMA-interacting 1	72.4	9		165889	185632	188484	176311	183712	197373	183764	186959	199059	190420	142127	143940	142979	177036	118850	74573	73174	77868	83568.6	76664.3	cluster 5
sp|Q9NVT9|ARMC1_HUMAN	ARMC1	Armadillo repeat-containing protein 1	63.5	9		154139	167671	154174	150105	156921	260431	250905	264555	273931	213292	216543	212872	212228	211103	185625	81330.9	78685.9	81146.8	84137.2	88545.1	cluster 5
sp|Q9Y4Z0|LSM4_HUMAN	LSM4	U6 snRNA-associated Sm-like protein LSm4	62.6	9		704151	644620	535766	515414	530679	516324	507234	484262	496464	479632	892229	891577	901315	843589	637156	131971	121369	131816	123122	115279	cluster 5
sp|P84090|ERH_HUMAN	ERH	Enhancer of rudimentary homolog	62.5	9		1.17596e+06	1.42122e+06	1.33219e+06	1.23377e+06	1.20789e+06	973788	805734	863351	876601	906019	1.81377e+06	1.7417e+06	1796378	1637194	1.20028e+06	284652	256158	277616	282511	275928	cluster 5
sp|P52298|NCBP2_HUMAN	NCBP2	Nuclear cap-binding protein subunit 2	59.6	9		105060	102402	87606.3	75827.4	77671.2	73394.9	80798.3	63316	88891.2	125742	199854	174806	182396	163585	110648	0	0	0	0	0	cluster 5
sp|Q9NQX7-2|ITM2C_HUMAN	ITM2C	Isoform 2 of Integral membrane protein 2C	55.5	9		477147	492815	452639	461446	470201	583397	568573	604002	581065	522474	395852	425713	394000	366287	359001	0	0	0	0	0	cluster 5
sp|Q9NUP9|LIN7C_HUMAN	LIN7C	Protein lin-7 homolog C	51.8	9		234513	185968	155502	137678	129302	222228	271545	161989	219819	263889	189073	191309	191534	185423	95209.4	0	0	0	0	0	cluster 5
sp|Q7Z7H5|TMED4_HUMAN	TMED4	Transmembrane emp24 domain-containing protein 4	48	9		204547	230520	197648	194110	180318	309977	293550	312915	289575	235675	288492	279567	279348	277362	167037	0	0	0	0	0	cluster 5
sp|Q13190-2|STX5_HUMAN	STX5	Isoform 2 of Syntaxin-5	44.9	9		65644.2	71808.1	64372.9	65740	64240.7	59501.5	53464.1	58795.1	63266.4	49441.3	85535	85629.6	87738.7	86583.1	70671.4	0	0	0	0	0	cluster 5
sp|Q9Y3Y2-3|CHTOP_HUMAN	CHTOP	Isoform 2 of Chromatin target of PRMT1 protein	42.1	9		858920	991996	824842	942820	925497	744593	844847	896657	879159	640280	1.11745e+06	1.04971e+06	1.15487e+06	991656	1.29493e+06	380082	353004	357489	379409	352701	cluster 5
sp|O95297-2|MPZL1_HUMAN	MPZL1	Isoform 2 of Myelin protein zero-like protein 1	41	9		0	43370	44776.9	39483.8	36437.9	65008.1	64487.3	64994.8	61392.9	70271.6	54673.3	54463.7	65400.7	58684.8	0	0	0	0	0	0	cluster 5
sp|Q9HB07|MYG1_HUMAN	MYG1	MYG1 exonuclease	39.4	9		416006	409538	393872	372944	382947	504523	504869	528886	494238	408463	249230	255143	241575	260150	160497	0	0	0	0	0	cluster 5
sp|O75818-2|RPP40_HUMAN	RPP40	Isoform 2 of Ribonuclease P protein subunit p40	38.5	9		62378.9	62406.4	51562.6	56297.8	53965.7	48190.4	57853.6	58921.9	58771	47370.9	80925.7	78213.9	79609.3	84474.9	88714	32701.6	53059.5	0	0	0	cluster 5
sp|Q16740|CLPP_HUMAN	CLPP	ATP-dependent Clp protease proteolytic subunit, mitochondrial	35	9		64525.5	139805	110409	120747	121041	112569	125175	135838	138766	43775.4	78002	78404.5	74139.3	81466.8	115811	0	0	0	0	0	cluster 5
sp|Q6IQ49-2|SDE2_HUMAN	SDE2	Isoform 2 of Replication stress response regulator SDE2	34.6	9		45411.1	51406.7	52625.5	43611.2	50097.1	46714.8	45914.1	53909.4	42538.3	36095.7	58925	58387.7	53232.1	53375.3	57805.9	0	0	0	0	0	cluster 5
sp|Q5SWX8|ODR4_HUMAN	ODR4	Protein odr-4 homolog	32.8	9		69947.2	62859.6	66547	67865.8	68942.9	79621.4	82893.3	89747	81226.2	86277.3	58210.6	64994.8	58319.9	60558.6	45458.8	0	0	0	0	0	cluster 5
sp|Q8N5A5-2|ZGPAT_HUMAN	ZGPAT	Isoform 2 of Zinc finger CCCH-type with G patch domain-containing protein	26.3	9		74031.1	66030.5	86740.1	74665.4	78300.8	68326.5	59049.8	58252.4	64425.6	64445	84520.1	80019.8	87315.2	87641.8	71553.9	0	0	0	0	52126.6	cluster 5
sp|Q9P0J1-2|PDP1_HUMAN	PDP1	Isoform 2 of [Pyruvate dehydrogenase [acetyl-transferring]]-phosphatase 1, mitochondrial	25.3	9		63359.5	74772.3	69287.9	70100.1	63572.9	42091.7	42850	41515.6	47069.7	35198	54319.3	56634.8	54311.6	51933.3	45271.1	0	0	0	0	0	cluster 5
sp|Q8NC60|NOA1_HUMAN	NOA1	Nitric oxide-associated protein 1	24.4	9		87042.4	77184.5	73665.1	82080.4	75804.8	47204.5	22722.7	41443.5	54340.1	39775.8	63623.9	58277	59308	58994.8	70373.7	0	0	0	0	0	cluster 5
sp|Q9H3K2|GHITM_HUMAN	GHITM	Growth hormone-inducible transmembrane protein	23.5	9		111446	98965.6	90191	86700.2	94979.4	124401	139694	161249	155510	137578	126420	137063	125564	125534	103408	0	0	0	0	0	cluster 5
sp|Q9UJY4|GGA2_HUMAN	GGA2	ADP-ribosylation factor-binding protein GGA2	22	9		0	0	0	0	0	17692.1	27493.7	42890.3	43227.2	36487.9	0	0	0	0	0	0	0	0	0	0	cluster 5
sp|P50416-2|CPT1A_HUMAN	CPT1A	Isoform 2 of Carnitine O-palmitoyltransferase 1, liver isoform	17.5	9		0	40927.7	29693.3	42741.6	51155.7	77798.6	83470.1	84465.7	76360.7	80386	88567.3	89665.6	87590.7	101067	48207.7	0	0	0	0	0	cluster 5
sp|Q96JA1-2|LRIG1_HUMAN	LRIG1	Isoform 2 of Leucine-rich repeats and immunoglobulin-like domains protein 1	15.2	9		0	0	0	0	0	23403.4	0	34757.8	32411	0	0	0	0	0	0	0	0	0	0	0	cluster 5
sp|Q9Y333|LSM2_HUMAN	LSM2	U6 snRNA-associated Sm-like protein LSm2	82.1	8		656845	678900	620481	588574	576378	493350	470950	499785	482759	469337	869876	892876	873499	884581	608758	212480	199223	197200	206952	199527	cluster 5
sp|Q9UMY4-1|SNX12_HUMAN	SNX12	Isoform 1 of Sorting nexin-12	69	8		143687	135946	125242	130096	124051	202662	196271	198607	209576	192136	87042.9	98564.5	106536	87908.8	87809.4	0	0	0	0	0	cluster 5
sp|Q9Y580|RBM7_HUMAN	RBM7	RNA-binding protein 7	56.8	8		73345.7	72660.6	65164.7	62523	60125.8	63919.2	67676	65859.8	63328.1	61111.2	93904.6	115167	109173	114507	89973.2	0	0	0	0	0	cluster 5
sp|Q9Y5Z4|HEBP2_HUMAN	HEBP2	Heme-binding protein 2	53.7	8		39154.8	43433.8	44814.8	38340.2	40408.2	63117.5	63585.3	59583.5	57374.9	0	0	0	0	0	0	0	0	0	0	0	cluster 5
sp|Q9NZD8|SPG21_HUMAN	SPG21	Maspardin	45.1	8		49156.5	72404.6	62194.7	64284.7	66021.7	92009.1	95589	101922	91831.5	60487.8	88768.2	97201.3	87546.4	106597	68626.8	0	0	0	0	0	cluster 5
sp|Q9NPE2|NGRN_HUMAN	NGRN	Neugrin	41.9	8		60008.1	62206	52894.6	49747	46972.2	0	0	0	0	0	0	0	0	0	0	0	0	0	0	0	cluster 5
sp|Q86YS6|RAB43_HUMAN	RAB43	Ras-related protein Rab-43	41.5	8		46657.9	49323	39392	41198.8	45790.7	46273.3	37385.4	49164.1	48760.5	51463.1	0	0	0	0	75065.2	0	0	0	0	0	cluster 5
sp|Q9UNP9-2|PPIE_HUMAN	PPIE	Isoform B of Peptidyl-prolyl cis-trans isomerase E	35.8	8		69544.1	74560.9	75612.4	76170.8	81080.7	48668.2	56806.7	57671.1	59641.9	45839.1	71554.8	79287.1	84870.9	80808.3	86459.5	0	0	0	0	0	cluster 5
sp|Q53H12|AGK_HUMAN	AGK	Acylglycerol kinase, mitochondrial	35.1	8		113979	107246	131069	109307	121191	185140	184889	178153	189610	184905	180746	176958	174043	187085	138379	0	0	0	0	0	cluster 5
sp|Q13277-2|STX3_HUMAN	STX3	Isoform B of Syntaxin-3	34.9	8		54344	54966.5	63028.2	59527.4	62613.6	83928.5	89395.4	88461.6	86896.5	77119.4	56140.9	60992.6	56407.4	56785.1	0	0	0	0	0	0	cluster 5
sp|P16333-2|NCK1_HUMAN	NCK1	Isoform 2 of Cytoplasmic protein NCK1	34.2	8		36677	0	0	0	0	32964.1	0	0	42232.8	48014.5	0	0	0	0	0	0	0	0	0	0	cluster 5
sp|Q9Y2Z9-3|COQ6_HUMAN	COQ6	Isoform 3 of Ubiquinone biosynthesis monooxygenase COQ6, mitochondrial	34.1	8		2.65892e+06	1.63781e+06	1.86228e+06	1.94604e+06	1.86961e+06	0	0	0	0	1.23749e+06	3.25679e+06	2.54055e+06	3.129e+06	3.05728e+06	0	478943	433568	408833	367864	442405	cluster 5
sp|Q9NP79|VTA1_HUMAN	VTA1	Vacuolar protein sorting-associated protein VTA1 homolog	33.6	8		162856	119251	115973	127166	127989	167909	165353	163428	158937	125078	107637	91180.9	102285	99903.3	77317.3	0	0	0	0	0	cluster 5
sp|Q9C0H2-2|TTYH3_HUMAN	TTYH3	Isoform 2 of Protein tweety homolog 3	19.1	8		157220	158683	127080	144569	138501	309610	291511	313495	306630	273973	129873	132617	136220	134622	152317	0	0	0	0	0	cluster 5
sp|Q9NPA8-2|ENY2_HUMAN	ENY2	Isoform 2 of Transcription and mRNA export factor ENY2	74	7		0	116305	95652.7	93977.9	91491	0	0	0	0	101748	0	0	103866	120944	97984.5	0	0	0	0	0	cluster 5
sp|Q99470|SDF2_HUMAN	SDF2	Stromal cell-derived factor 2	61.1	7		120727	117053	104727	106723	101637	90965.9	100852	116681	121352	179676	73630.7	73911.9	73539.8	65917.7	62482.7	0	0	0	0	0	cluster 5
sp|Q5U5X0|LYRM7_HUMAN	LYRM7	Complex III assembly factor LYRM7	58.7	7		131032	171766	157865	141660	139454	108134	93575.4	95215.5	96220.7	114253	133783	104822	119499	101658	132679	0	0	0	0	0	cluster 5
sp|Q5RI15-2|COX20_HUMAN	COX20	Isoform 2 of Cytochrome c oxidase assembly protein COX20, mitochondrial	53.4	7		89813.4	101934	83045.4	85743.1	77820.6	107801	118608	130254	123087	132100	143268	154720	149765	161630	95326.8	0	0	0	0	0	cluster 5
sp|P36969-2|GPX4_HUMAN	GPX4	Isoform Cytoplasmic of Phospholipid hydroperoxide glutathione peroxidase	51.8	7		65226.2	84918.1	0	0	0	75700.6	71557.9	73731.9	81657.6	74468.3	68296.8	70610.7	61924.1	69149.3	0	0	0	0	0	0	cluster 5
sp|P30405|PPIF_HUMAN	PPIF	Peptidyl-prolyl cis-trans isomerase F, mitochondrial	51.7	7		152200	160653	179447	181272	181036	129419	138576	167993	168726	110070	147794	151626	147488	145835	133175	107086	117090	107967	114600	115406	cluster 5
sp|Q9BSY9|DESI2_HUMAN	DESI2	Deubiquitinase DESI2	51	7		151139	272363	185211	186977	196270	210222	202828	225026	267949	165073	233167	212496	199487	191197	187696	100725	98934.9	99365.4	103646	103489	cluster 5
sp|Q16854|DGUOK_HUMAN	DGUOK	Deoxyguanosine kinase, mitochondrial	45.5	7		36061.3	64079.2	42995.9	43016.4	49597.8	0	0	0	5547.6	18315.8	33791	19890.6	27123	0	50602.5	0	0	0	0	0	cluster 5
sp|P49069|CAMLG_HUMAN	CAMLG	Calcium signal-modulating cyclophilin ligand	42.6	7		86261.1	83593.2	63369.3	60689.1	54169.3	0	0	0	0	93642.7	67903.1	75074.7	72401.1	70231.8	0	0	0	0	0	0	cluster 5
sp|P20674|COX5A_HUMAN	COX5A	Cytochrome c oxidase subunit 5A, mitochondrial	41.3	7		221980	242420	200830	186276	194079	222634	206032	229753	206074	230345	275704	266214	234742	242912	178294	0	0	0	0	0	cluster 5
sp|Q9NPF4|OSGEP_HUMAN	OSGEP	Probable tRNA N6-adenosine threonylcarbamoyltransferase	34.9	7		0	0	0	0	0	56191.8	57471.6	60435.1	65262.1	0	0	0	0	0	0	0	0	0	0	0	cluster 5
sp|Q8NBZ7-2|UXS1_HUMAN	UXS1	Isoform 2 of UDP-glucuronic acid decarboxylase 1	33.8	7		65899.4	79896.3	67054.2	78017.3	77889.7	105947	100643	110692	97376.6	66167	52183	51044.1	62567	56526.8	85792.8	0	0	0	0	0	cluster 5
sp|O43464-3|HTRA2_HUMAN	HTRA2	Isoform 3 of Serine protease HTRA2, mitochondrial	33.7	7		126747	124856	121047	131531	122233	145125	156946	150264	152300	149885	211052	214537	201472	222127	142118	0	0	0	0	0	cluster 5
sp|Q7KZN9-2|COX15_HUMAN	COX15	Isoform 2 of Cytochrome c oxidase assembly protein COX15 homolog	27.8	7		0	0	0	0	0	43819.1	46411.5	44011.3	41426.6	30963.5	41129.1	44855.8	45323.3	43659.1	56370.5	0	0	0	0	0	cluster 5
sp|Q13641|TPBG_HUMAN	TPBG	Trophoblast glycoprotein	24.3	7		96803.2	119897	92228.2	97730.8	90252.4	139971	118868	132190	127469	121646	94866.1	102306	102367	95672.1	0	0	0	0	0	0	cluster 5
sp|Q9NZJ6|COQ3_HUMAN	COQ3	Ubiquinone biosynthesis O-methyltransferase, mitochondrial	20.6	7		61603.1	50805.2	63602.3	59988.7	58192.4	0	0	0	0	0	0	0	0	0	0	0	0	0	0	0	cluster 5
sp|O14880|MGST3_HUMAN	MGST3	Microsomal glutathione S-transferase 3	55.9	6		432358	417028	379621	331505	338110	517724	476522	524762	534436	534533	461943	455628	444387	463601	302933	0	0	0	0	0	cluster 5
sp|O15258|RER1_HUMAN	RER1	Protein RER1	55.1	6		101729	129065	138647	129612	126320	163906	154915	152457	155045	143771	136433	138801	131037	145517	101957	0	0	0	0	0	cluster 5
sp|Q9BRT2|UQCC2_HUMAN	UQCC2	Ubiquinol-cytochrome-c reductase complex assembly factor 2	52.4	6		101182	114222	79840.6	77989.8	88925.6	75817	105267	95539.8	86328	50187.9	84367.4	86853.5	86208.4	86779.8	103067	0	0	0	0	0	cluster 5
sp|Q96AB3-2|ISOC2_HUMAN	ISOC2	Isoform 2 of Isochorismatase domain-containing protein 2	48.8	6		128123	143918	118481	128249	127915	97690.7	97401.6	109515	103915	88729.6	0	0	0	0	109972	0	0	0	0	0	cluster 5
sp|Q9Y3B4|SF3B6_HUMAN	SF3B6	Splicing factor 3B subunit 6	44.8	6		312146	352145	229866	245960	261493	227708	327447	312430	324064	308357	275702	275949	287101	277403	685556	122163	122038	115113	123180	125735	cluster 5
sp|Q9UBQ0|VPS29_HUMAN	VPS29	Vacuolar protein sorting-associated protein 29	40.1	6		69055.7	73179	70286.2	60681.5	68031	78049.8	72147.1	74602.3	79044.7	66409	122499	81819.8	96645.2	83305.8	51598.4	0	0	0	0	0	cluster 5
sp|Q9BRU9|UTP23_HUMAN	UTP23	rRNA-processing protein UTP23 homolog	37.8	6		0	0	0	0	0	0	0	0	0	0	59529	33093.2	45801.5	26469.6	0	0	0	0	0	0	cluster 5
sp|Q96AP0|ACD_HUMAN	ACD	Adrenocortical dysplasia protein homolog	27.7	6		73296.6	69717.5	63178.7	56249.6	0	0	0	0	0	51458	0	0	41897.2	0	0	0	0	0	0	0	cluster 5
sp|Q96CB9|NSUN4_HUMAN	NSUN4	5-methylcytosine rRNA methyltransferase NSUN4	26.3	6		143654	153205	137275	127138	130090	127360	147795	175328	158387	92446.5	105606	91182.8	111058	82383.9	130598	0	0	0	0	0	cluster 5
sp|O43688-2|PLPP2_HUMAN	PLPP2	Isoform 2 of Phospholipid phosphatase 2	17.8	6		0	38698.4	44381.8	36245.1	41213.5	0	0	0	0	79695.6	0	0	0	0	0	0	0	0	0	0	cluster 5
sp|Q96M27|PRRC1_HUMAN	PRRC1	Protein PRRC1	17.3	6		127765	149832	107036	116084	103950	125636	0	0	113097	108589	0	0	0	0	0	0	0	0	0	0	cluster 5
sp|Q14680-5|MELK_HUMAN	MELK	Isoform 5 of Maternal embryonic leucine zipper kinase	16.7	6		0	51377.6	60503.5	58889.8	55335.3	62797.1	0	63704.5	55587.8	0	40011.4	44645.7	65060.3	45627.7	0	0	0	0	0	0	cluster 5
sp|Q9H0C8|ILKAP_HUMAN	ILKAP	Integrin-linked kinase-associated serine/threonine phosphatase 2C	16.6	6		48360	56019.2	44806	42423	56343.5	0	0	0	0	22745	63734.3	53739.8	57326.8	60648.8	0	0	0	0	86837.1	80199.5	cluster 5
sp|P11279|LAMP1_HUMAN	LAMP1	Lysosome-associated membrane glycoprotein 1	13.2	6		328499	356076	293768	338089	332846	604477	628602	661173	680247	488134	300371	305192	299635	324094	263511	0	0	0	0	0	cluster 5
sp|P48200|IREB2_HUMAN	IREB2	Iron-responsive element-binding protein 2	9.9	6		0	0	0	0	0	92499.8	0	82106.4	84660.9	109323	134922	129879	126760	118826	0	0	0	0	0	0	cluster 5
sp|P60602|ROMO1_HUMAN	ROMO1	Reactive oxygen species modulator 1	96.2	5		0	215080	0	0	216081	253328	280951	328833	279448	215064	213863	181027	184037	174802	0	0	0	0	0	0	cluster 5
sp|O15511|ARPC5_HUMAN	ARPC5	Actin-related protein 2/3 complex subunit 5	62.3	5		122704	114654	86245.9	93784.6	97577.6	95762.6	90295.1	89149.4	91719.9	119714	105836	106383	112109	109473	75334.1	0	0	0	0	0	cluster 5
sp|O95563|MPC2_HUMAN	MPC2	Mitochondrial pyruvate carrier 2	54.3	5		54527.4	73971.3	67244.7	62008.7	74279.3	86604.3	96040.4	90588.6	99632.9	85804.2	106195	84395.9	80427.4	81390	69194.4	0	0	0	0	0	cluster 5
sp|P49450-2|CENPA_HUMAN	CENPA	Isoform 2 of Histone H3-like centromeric protein A	47.4	5		77613	45571.8	0	47406.5	0	0	0	0	0	0	0	0	0	0	0	0	0	0	0	0	cluster 5
sp|Q9C004|SPY4_HUMAN	SPRY4	Protein sprouty homolog 4	32.4	5		0	0	0	0	0	57514.2	46319.9	57635.9	33027.9	78312.9	51924.8	0	49145.7	46335.1	0	0	0	0	0	0	cluster 5
sp|Q9BY67-2|CADM1_HUMAN	CADM1	Isoform 2 of Cell adhesion molecule 1	28.5	5		0	124911	80232.3	76957.7	87264.9	139891	151434	126786	140382	202771	88742	97708.4	94461.6	94527.4	101066	0	0	0	0	0	cluster 5
sp|Q8WWC4|MAIP1_HUMAN	MAIP1	m-AAA protease-interacting protein 1, mitochondrial	28.5	5		78448.2	84261.8	74446.9	83400.2	86675.4	100047	110839	124177	119687	93037.7	106604	100198	101948	105872	128144	0	0	0	0	0	cluster 5
sp|O00258|GET1_HUMAN	GET1	Guided entry of tail-anchored proteins factor 1	28.2	5		41519.6	0	0	0	0	36575.7	39667	44252.9	42055.7	30295.2	0	0	0	0	0	0	0	0	0	0	cluster 5
sp|Q9HD23-2|MRS2_HUMAN	MRS2	Isoform 2 of Magnesium transporter MRS2 homolog, mitochondrial	25.2	5		0	0	0	0	0	0	0	0	0	43048	64460.5	60246.2	44506.5	64359.9	0	0	0	0	0	0	cluster 5
sp|Q9UBP9-4|GULP1_HUMAN	GULP1	Isoform 4 of PTB domain-containing engulfment adapter protein 1	23	5		56279.2	49379.5	0	0	0	61327.5	67017.7	63571.4	65908	56174.2	65065.9	68263.6	58011.7	73194.1	0	0	0	0	0	0	cluster 5
sp|Q92989-2|CLP1_HUMAN	CLP1	Isoform 2 of Polyribonucleotide 5'-hydroxyl-kinase Clp1	19.4	5		0	53787.6	44966.3	37729.4	47515.1	65109.5	0	0	63831.1	0	0	0	0	0	0	0	0	0	0	0	cluster 5
sp|Q9Y5Y5-2|PEX16_HUMAN	PEX16	Isoform 2 of Peroxisomal membrane protein PEX16	16.7	5		0	0	0	0	0	29944.1	33269.1	30336.2	35662.1	43810.3	0	0	0	0	0	0	0	0	0	0	cluster 5
sp|Q15797|SMAD1_HUMAN	SMAD1	Mothers against decapentaplegic homolog 1	15.7	5		52445.3	52051.8	56681.1	56828.5	55699.1	35156.1	36215.3	0	38377.9	0	0	0	0	0	0	0	0	0	0	0	cluster 5
sp|Q9H1E5|TMX4_HUMAN	TMX4	Thioredoxin-related transmembrane protein 4	15.5	5		68256.2	65046.6	57036.4	68931.9	71501.4	54706.6	50987.8	56302.8	55786.8	48981.8	45844.1	49635.7	48582.5	46454.2	46213.7	0	0	0	0	0	cluster 5
sp|Q99417|MYCBP_HUMAN	MYCBP	c-Myc-binding protein	56.3	4		286858	215833	103738	128687	117581	0	0	77521.4	72446.4	180394	118313	134863	141950	118981	80517.9	0	0	0	0	0	cluster 5
sp|Q9Y294|ASF1A_HUMAN	ASF1A	Histone chaperone ASF1A	44.1	4		46936.5	50317.3	41399.8	52136.7	0	49211.6	57836.4	47236	54349	44474.9	49585.4	54648.6	60938.5	56805.2	59231.8	0	0	0	0	0	cluster 5
sp|Q9NZ45|CISD1_HUMAN	CISD1	CDGSH iron-sulfur domain-containing protein 1	40.7	4		46567.5	46460.6	42162.3	44793.6	46975.2	69339.2	70524.6	77907.7	79338.3	40099.4	66831	68112	73791.4	75570.9	65546.3	0	0	0	0	0	cluster 5
sp|Q96HJ9|FMC1_HUMAN	FMC1	Protein FMC1 homolog	39.8	4		99307.4	146628	146420	121916	118043	108946	115422	95525	94724.8	87269.5	69799.7	72303.2	93266.7	81833.4	87298.6	0	0	0	0	0	cluster 5
sp|Q9BUE6-2|ISCA1_HUMAN	ISCA1	Isoform 2 of Iron-sulfur cluster assembly 1 homolog, mitochondrial	34.9	4		91929.7	79354.1	70398.7	73740.5	62352	38670.4	38266.3	35944.1	39285.6	48857.1	61170.2	56561.9	57761.3	57149.6	0	0	0	0	0	0	cluster 5
sp|Q9Y3C6|PPIL1_HUMAN	PPIL1	Peptidyl-prolyl cis-trans isomerase-like 1	33.1	4		402035	239993	266331	316388	283137	271504	263329	254274	260579	210418	319352	378472	370103	335756	242064	129205	96635.9	109692	155023	109068	cluster 5
sp|Q96FZ7|CHMP6_HUMAN	CHMP6	Charged multivesicular body protein 6	29.9	4		0	0	0	0	0	140025	0	0	128069	43239.7	0	0	0	0	0	0	0	0	0	0	cluster 5
sp|Q00577|PURA_HUMAN	PURA	Transcriptional activator protein Pur-alpha	28	4		0	77898	74209.9	73739.5	69384.1	81956.4	91563.5	90575	81459.1	49725.9	0	149761	149039	154658	91588.1	0	0	0	0	0	cluster 5
sp|Q9NRP2|COXM2_HUMAN	CMC2	COX assembly mitochondrial protein 2 homolog	26.6	4		0	0	0	0	0	0	0	0	0	0	0	0	0	0	0	0	0	0	0	0	cluster 5
sp|P50135|HNMT_HUMAN	HNMT	Histamine N-methyltransferase	24.3	4		0	0	0	0	0	53218.5	46124.4	47654.8	56594.7	64318.5	0	0	0	0	0	0	0	0	0	0	cluster 5
sp|Q969H8|MYDGF_HUMAN	MYDGF	Myeloid-derived growth factor	23.1	4		358836	248265	181791	178739	175481	167934	175473	175462	231509	449435	138678	130053	143722	134233	141038	0	0	0	0	0	cluster 5
sp|Q16651|PRSS8_HUMAN	PRSS8	Prostasin	19.8	4		152924	152070	138110	133886	139266	199143	177577	174653	193861	169252	189851	203601	218166	194919	181488	0	0	0	0	0	cluster 5
sp|Q10589-2|BST2_HUMAN	BST2	Isoform 2 of Bone marrow stromal antigen 2	16.7	4		241615	252326	247733	252626	240567	338194	324604	334632	332981	395385	208016	232272	217315	232719	153191	0	0	0	0	0	cluster 5
sp|Q9NZJ0|DTL_HUMAN	DTL	Denticleless protein homolog	13.8	4		0	0	0	0	0	24426.1	0	0	21806.5	30400.2	0	0	0	0	0	0	0	0	0	0	cluster 5
sp|P58557|YBEY_HUMAN	YBEY	Endoribonuclease YbeY	37.1	3		53988.2	50209.9	40477	41940.1	42532	0	0	0	0	30814.9	41124.5	43793.7	41225.1	46151.5	0	0	0	0	0	0	cluster 5
sp|Q86SX6|GLRX5_HUMAN	GLRX5	Glutaredoxin-related protein 5, mitochondrial	31.8	3		97817.3	116308	115454	106017	110638	70054.5	66968.6	69323.1	68060.6	67365	81326.8	79964.8	83334.2	100367	57128	0	0	0	0	0	cluster 5
sp|Q7Z7K0|COXM1_HUMAN	CMC1	COX assembly mitochondrial protein homolog	28.3	3		0	0	0	0	0	0	138271	85163.1	60485.5	0	0	0	0	0	90006.8	0	0	0	0	0	cluster 5
sp|P61923-4|COPZ1_HUMAN	COPZ1	Isoform 4 of Coatomer subunit zeta-1	27.1	3		95663.3	86974.8	82277.4	73120.8	69807.4	90163.9	82145.6	96410.9	90900.3	108160	57281.7	62697.8	61607	64196.1	0	0	0	0	0	0	cluster 5
sp|P49914-2|MTHFS_HUMAN	MTHFS	Isoform 2 of 5-formyltetrahydrofolate cyclo-ligase	26.3	3		0	0	45107.4	47885.1	54599.1	0	9257.03	0	18761.7	23485.3	0	0	0	0	0	0	0	0	0	0	cluster 5
sp|P27544-2|CERS1_HUMAN	CERS1	Isoform 2 of Ceramide synthase 1	17.8	3		155907	148792	180840	138281	89028.2	102726	76751.9	86699.2	80431.4	98790.7	72149.9	92155	64828.9	98141.7	0	0	0	0	0	0	cluster 5
sp|P04216|THY1_HUMAN	THY1	Thy-1 membrane glycoprotein	16.1	3		327018	337496	289242	258462	278822	450730	419858	378373	413204	419188	247031	218705	210636	216411	210037	70559.3	0	0	0	0	cluster 5
sp|Q9BVK2-2|ALG8_HUMAN	ALG8	Isoform 2 of Probable dolichyl pyrophosphate Glc1Man9GlcNAc2 alpha-1,3-glucosyltransferase	9.2	3		29223.6	47650.1	36786.7	43893.8	45794.1	0	42900.1	44448.7	40244.8	22722.2	0	0	0	0	0	0	0	0	0	0	cluster 5
sp|Q96AA3|RFT1_HUMAN	RFT1	Protein RFT1 homolog	5.9	3		0	0	0	0	0	43396.5	38490	33910.3	40879.4	0	0	0	0	0	0	0	0	0	0	0	cluster 5
sp|Q13901|C1D_HUMAN	C1D	Nuclear nucleic acid-binding protein C1D	17	2		0	28720	30752.6	25460.9	23779.8	0	0	0	0	21021.1	30063.8	28900.2	42427	29423.2	31423.4	0	0	0	0	0	cluster 5
sp|Q9Y5Y2|NUBP2_HUMAN	NUBP2	Cytosolic Fe-S cluster assembly factor NUBP2	13.7	2		126545	131935	0	0	0	116542	0	0	86980.3	117881	0	0	0	0	0	0	0	0	0	0	cluster 5
sp|P78527|PRKDC_HUMAN	PRKDC	DNA-dependent protein kinase catalytic subunit	64.1	284		910953	1007612	898035	879133	878259	636934	650325	664533	683348	592654	1.21727e+06	1.22741e+06	1.25044e+06	1.23826e+06	1.08545e+06	1.7718e+06	1.66343e+06	1.6325e+06	1.675e+06	1.62705e+06	cluster 6
sp|P12270|TPR_HUMAN	TPR	Nucleoprotein TPR	57.8	149		618056	547007	515289	495708	481971	353391	339173	339717	354015	369996	580682	583400	581885	574022	409986	541592	508069	498056	514366	506518	cluster 6
sp|Q9Y4A5-2|TRRAP_HUMAN	TRRAP	Isoform 2 of Transformation/transcription domain-associated protein	50.2	139		209469	219366	200359	185143	194344	118317	136562	129745	120968	133707	219828	216077	230523	224613	205735	457875	428479	425469	442814	441590	cluster 6
sp|P49454|CENPF_HUMAN	CENPF	Centromere protein F	53.2	133		212641	192589	177603	170218	164835	163917	158149	163615	169798	178116	145425	149923	146334	153438	98007.8	211528	182146	200538	198896	195945	cluster 6
sp|Q14839-2|CHD4_HUMAN	CHD4	Isoform 2 of Chromodomain-helicase-DNA-binding protein 4	63.8	130		880274	861088	777304	720575	728661	164434	161139	167767	177402	189079	203908	199952	203725	207915	159742	2.73279e+06	2.69006e+06	2.56146e+06	2.63652e+06	2.56748e+06	cluster 6
sp|Q02880|TOP2B_HUMAN	TOP2B	DNA topoisomerase 2-beta	70.9	128		0	0	0	0	0	0	0	0	0	0	0	0	0	0	0	53870.9	0	61852.6	76051.1	74578.8	cluster 6
sp|P11388-4|TOP2A_HUMAN	TOP2A	Isoform 4 of DNA topoisomerase 2-alpha	64.6	128		545456	539251	460887	470449	458713	94871.5	85748.1	95486.9	99342.6	82496.5	77569.3	81211.5	76656.8	84244.2	74535.4	3499230	3.23255e+06	3.14323e+06	3230957	3215715	cluster 6
sp|Q02880-2|TOP2B_HUMAN	TOP2B	Isoform Beta-1 of DNA topoisomerase 2-beta	70.8	127		304843	334477	300139	308294	300318	55350.4	47988.4	61201.4	61271.9	46411	57712.7	80874.6	82034.4	75522.8	85628.6	1.67757e+06	1.41996e+06	1.42464e+06	1.52983e+06	1.45786e+06	cluster 6
sp|Q9Y490|TLN1_HUMAN	TLN1	Talin-1	62.1	119		256526	266015	224701	228093	236478	377109	325473	334003	315201	274503	146684	146669	162876	163434	142048	314008	393616	334320	255741	442133	cluster 6
sp|P09874|PARP1_HUMAN	PARP1	Poly [ADP-ribose] polymerase 1	81.5	115		3.51005e+06	3446902	3.20122e+06	2.97584e+06	2.93787e+06	495698	470369	471605	471168	502010	426928	416072	412565	419652	302464	11436340	11075364	10875321	11300165	11085660	cluster 6
sp|Q14008|CKAP5_HUMAN	CKAP5	Cytoskeleton-associated protein 5	65.4	115		190135	157830	140212	139191	137517	192520	190769	205719	191117	175310	184080	204799	198362	184059	147912	489099	477173	485008	501135	495254	cluster 6
sp|Q14683|SMC1A_HUMAN	SMC1A	Structural maintenance of chromosomes protein 1A	74.5	110		334905	304232	265935	271942	261947	171479	176523	188105	183409	204783	233845	228142	222351	219244	165327	810562	763867	749613	765373	743722	cluster 6
sp|Q9UIG0-2|BAZ1B_HUMAN	BAZ1B	Isoform 2 of Tyrosine-protein kinase BAZ1B	62.6	106		394547	377769	316351	297952	293790	0	0	0	0	0	49866.6	49374.5	53867.5	44254	63428.1	1.78894e+06	1742483	1.69366e+06	1.72354e+06	1.70583e+06	cluster 6
sp|Q9UQE7|SMC3_HUMAN	SMC3	Structural maintenance of chromosomes protein 3	64.8	101		499839	450178	393711	375731	380029	278794	272824	291879	278977	317183	317933	326772	305678	314128	219192	1.10709e+06	1.00799e+06	941802	995244	996177	cluster 6
sp|Q5UIP0-2|RIF1_HUMAN	RIF1	Isoform 2 of Telomere-associated protein RIF1	53.3	101		219796	238177	202396	216606	220641	173572	183828	186508	180604	120826	226202	219459	244361	238084	255788	582132	568864	583429	586075	577337	cluster 6
sp|P26358|DNMT1_HUMAN	DNMT1	DNA (cytosine-5)-methyltransferase 1	63.5	98		202314	232290	191094	201150	197967	98262.1	114178	128536	106214	79220.2	125285	118173	122073	87639.1	77540	936592	952635	1.01664e+06	1.0086e+06	1.00773e+06	cluster 6
sp|P26358-2|DNMT1_HUMAN	DNMT1	Isoform 2 of DNA (cytosine-5)-methyltransferase 1	62.8	98		0	0	0	0	0	0	0	0	0	0	0	0	0	0	0	0	0	0	0	0	cluster 6
sp|Q9NTI5-2|PDS5B_HUMAN	PDS5B	Isoform 2 of Sister chromatid cohesion protein PDS5 homolog B	62.6	93		196790	181781	192999	185192	184854	99751.6	97750.8	99418.8	99783.8	96573.6	101734	111951	110173	109993	77866.4	674766	652072	623126	651424	635572	cluster 6
sp|Q12830-2|BPTF_HUMAN	BPTF	Isoform 2 of Nucleosome-remodeling factor subunit BPTF	44.7	93		115815	104069	110746	102385	102712	109407	107477	98460	112247	0	0	0	0	0	0	389646	379118	375317	383686	380862	cluster 6
sp|Q8WWQ0|PHIP_HUMAN	PHIP	PH-interacting protein	60.6	92		139543	130770	113741	110081	111287	0	0	0	186529	0	74652.3	71069.5	74810	65470.6	0	401471	388508	388520	395332	391603	cluster 6
sp|Q6KC79|NIPBL_HUMAN	NIPBL	Nipped-B-like protein	41.9	90		192090	194521	184000	213121	189085	0	0	0	0	106549	0	0	0	0	0	787849	755930	721586	783847	761328	cluster 6
sp|Q03252|LMNB2_HUMAN	LMNB2	Lamin-B2	85.6	87		2.0331e+06	1.5456e+06	1.40143e+06	1.42814e+06	1.40482e+06	493010	498651	511694	485762	484384	1.53501e+06	1.64637e+06	1.54959e+06	1.57647e+06	1.15e+06	4.46198e+06	3.5956e+06	3.48973e+06	3.54704e+06	3.52298e+06	cluster 6
sp|P02545|LMNA_HUMAN	LMNA	Prelamin-A/C	84.6	86		541175	458445	408609	405343	384791	89315.4	94711.8	95233.4	102549	108428	176407	198726	185617	201566	108029	2.99501e+06	2.60068e+06	2.49518e+06	2.62617e+06	2.50977e+06	cluster 6
sp|O14646|CHD1_HUMAN	CHD1	Chromodomain-helicase-DNA-binding protein 1	52.5	85		136917	134061	135562	132566	138188	0	0	0	0	29262.4	134529	135262	135154	136558	125736	429320	403527	399460	411151	410619	cluster 6
sp|Q96T23|RSF1_HUMAN	RSF1	Remodeling and spacing factor 1	54.5	84		457977	412373	413984	384850	375826	199024	218394	209329	187441	248563	121821	118659	113194	109636	50019.8	1.0844e+06	1.02172e+06	996851	1.03302e+06	1.01732e+06	cluster 6
sp|P02545-2|LMNA_HUMAN	LMNA	Isoform C of Prelamin-A/C	86.2	82		0	63920.3	0	28039.1	18856.7	0	0	0	0	0	0	0	0	0	0	316342	286568	269422	406674	232298	cluster 6
sp|Q12906-7|ILF3_HUMAN	ILF3	Isoform 7 of Interleukin enhancer-binding factor 3	78.6	82		3.84847e+06	3.88056e+06	3.6536e+06	3.5559e+06	3.39984e+06	2.10745e+06	1.96156e+06	1.93621e+06	2.09131e+06	2155988	6.47632e+06	6498242	6649295	6560348	4.77641e+06	1530112	1.44888e+06	1.46134e+06	1.49255e+06	1.43812e+06	cluster 6
sp|P78347-2|GTF2I_HUMAN	GTF2I	Isoform 2 of General transcription factor II-I	75	82		827866	837449	773763	756155	736023	477421	480653	490174	513062	499645	484516	506896	531430	517788	397808	2002380	1.80829e+06	1.8236e+06	1.89061e+06	1.83379e+06	cluster 6
sp|P52701|MSH6_HUMAN	MSH6	DNA mismatch repair protein Msh6	62.3	79		283666	323864	285959	286439	297109	181139	181179	194939	178135	141427	187018	177011	175624	189494	217202	811970	787606	837508	856796	832826	cluster 6
sp|Q9P2E9|RRBP1_HUMAN	RRBP1	Ribosome-binding protein 1	58.1	79		219974	207424	190052	185319	181737	233690	225361	229862	233649	262620	115019	112521	120203	115814	94945.8	369095	341664	344458	357255	358366	cluster 6
sp|Q9BTC0|DIDO1_HUMAN	DIDO1	Death-inducer obliterator 1	49.5	78		131025	137995	109015	109439	109574	141107	138145	134365	148896	136732	150030	125935	140901	135120	152312	197936	205302	212442	221044	200123	cluster 6
sp|P46821|MAP1B_HUMAN	MAP1B	Microtubule-associated protein 1B	44.9	78		290524	315206	286076	276021	275366	278486	290051	270545	289615	203492	252165	251309	263210	255680	113878	683531	719225	710912	723384	726756	cluster 6
sp|Q92616|GCN1_HUMAN	GCN1	eIF-2-alpha kinase activator GCN1	42.5	77		134686	122373	110990	115064	114995	103543	106926	109607	112190	106594	137522	127289	132474	133358	123778	124016	121769	127041	116031	112116	cluster 6
sp|Q9UIF9-2|BAZ2A_HUMAN	BAZ2A	Isoform 1 of Bromodomain adjacent to zinc finger domain protein 2A	43.8	75		115260	133910	118862	126971	122188	20013	0	0	22893.2	0	0	0	0	0	0	588948	565472	558356	590634	575576	cluster 6
sp|Q9NR30|DDX21_HUMAN	DDX21	Nucleolar RNA helicase 2	74.1	74		900987	915473	863840	849490	838076	620437	606640	643867	645545	618675	1.3506e+06	1.34521e+06	1.36476e+06	1.28248e+06	1.15195e+06	1.50536e+06	1.45998e+06	1.45807e+06	1.47097e+06	1.52545e+06	cluster 6
sp|P46100|ATRX_HUMAN	ATRX	Transcriptional regulator ATRX	39.2	74		132316	131385	117714	114859	120434	61189.3	58420.2	62887.5	65116.7	57710.4	181908	169571	170505	178763	178734	277378	270470	259459	264478	255495	cluster 6
sp|P20700|LMNB1_HUMAN	LMNB1	Lamin-B1	83.8	72		1.26797e+06	1.3686e+06	1.24419e+06	1233023	1.23055e+06	406924	405106	396255	404268	372812	1.33002e+06	1.28357e+06	1.29231e+06	1.23913e+06	937038	1.68263e+06	1.59722e+06	1.62723e+06	1.70344e+06	1.59715e+06	cluster 6
sp|Q12906-5|ILF3_HUMAN	ILF3	Isoform 5 of Interleukin enhancer-binding factor 3	83.8	72		0	0	0	0	0	0	0	0	0	0	0	0	0	0	199878	60284.6	107330	107648	136881	146017	cluster 6
sp|P11387|TOP1_HUMAN	TOP1	DNA topoisomerase 1	63	72		625800	652369	532769	535512	516928	145771	148956	161672	147446	171863	121950	106630	118542	107585	87012.3	2.9485e+06	2.60021e+06	2.52826e+06	2.7772e+06	2.48023e+06	cluster 6
sp|Q03164-2|KMT2A_HUMAN	KMT2A	Isoform 2 of Histone-lysine N-methyltransferase 2A	26.7	70		89875.5	82141.9	77929	63546.9	76806.3	0	66814.4	70960.5	79168.1	72174.5	87673.7	94488.5	97252.9	103582	0	180397	188580	170212	157955	145347	cluster 6
sp|P13010|XRCC5_HUMAN	XRCC5	X-ray repair cross-complementing protein 5	86.7	69		1.81701e+06	1.81983e+06	1.65278e+06	1.54662e+06	1.4089e+06	1.2621e+06	1.30109e+06	1.29108e+06	1.46133e+06	1.33781e+06	2152871	2.21971e+06	2.1873e+06	2.15671e+06	1.82772e+06	1820038	1.77191e+06	1.68771e+06	1.71568e+06	1.61501e+06	cluster 6
sp|O96028|NSD2_HUMAN	NSD2	Histone-lysine N-methyltransferase NSD2	69.5	69		196702	185646	164041	151971	146099	55542.3	53243.8	53213.6	49465	51870.1	136889	150594	163170	143560	132848	590564	576074	565462	593567	600002	cluster 6
sp|Q05682|CALD1_HUMAN	CALD1	Caldesmon	56.1	69		0	0	0	0	0	0	0	0	0	0	0	0	0	0	0	0	0	0	0	0	cluster 6
sp|Q86V48|LUZP1_HUMAN	LUZP1	Leucine zipper protein 1	60.7	68		113467	113709	133339	118667	132502	0	112416	139821	83934.9	80561.6	256652	257317	214352	232199	0	236342	233810	214874	214596	233943	cluster 6
sp|Q05682-2|CALD1_HUMAN	CALD1	Isoform 2 of Caldesmon	71.9	67		0	0	0	0	0	0	0	0	0	0	0	0	0	0	0	0	0	0	0	0	cluster 6
sp|Q14202|ZMYM3_HUMAN	ZMYM3	Zinc finger MYM-type protein 3	60.2	67		497238	502862	436734	435994	409282	391230	397503	416489	440507	280606	361457	369360	360464	350325	299189	990364	958669	900880	957852	958983	cluster 6
sp|Q05682-4|CALD1_HUMAN	CALD1	Isoform 4 of Caldesmon	72.9	65		287656	254591	224752	210059	212302	216413	217922	217701	219211	244309	184923	182327	175921	170122	111090	184562	183218	174842	184117	170507	cluster 6
sp|O15381|NVL_HUMAN	NVL	Nuclear valosin-containing protein-like	71.3	65		361633	322740	283909	279767	281926	108059	103987	109453	105750	117634	471555	492207	488323	506100	361378	438042	414975	409919	419664	410821	cluster 6
sp|Q9NRZ9|HELLS_HUMAN	HELLS	Lymphoid-specific helicase	70.9	65		161276	158915	114692	131021	118525	72752.7	68287.7	77882.6	75693.2	61150.2	141300	138107	136932	133508	119320	497326	487843	491599	525538	476029	cluster 6
sp|O95239|KIF4A_HUMAN	KIF4A	Chromosome-associated kinesin KIF4A	62.7	65		235446	258808	238852	230039	229141	148650	140357	151948	138111	98425.2	176683	176043	182723	164843	170769	857268	824319	820357	846760	846487	cluster 6
sp|Q13129|RLF_HUMAN	RLF	Zinc finger protein Rlf	43.7	65		74621.2	83935	58562.4	52148.2	54374.1	0	0	0	0	0	39274.7	30575.9	0	0	0	158483	157965	155328	140528	152999	cluster 6
sp|Q9H2P0|ADNP_HUMAN	ADNP	Activity-dependent neuroprotector homeobox protein	69.1	64		193850	177194	163292	161332	156568	112771	117968	126747	117198	98619.9	218570	220938	219299	205764	193426	442767	433049	415369	437661	419459	cluster 6
sp|O95347|SMC2_HUMAN	SMC2	Structural maintenance of chromosomes protein 2	57	64		171428	158001	148270	159950	153499	118368	118177	130446	123493	131392	116164	104466	121369	95784.2	103098	364618	355647	342716	347796	351661	cluster 6
sp|Q29RF7|PDS5A_HUMAN	PDS5A	Sister chromatid cohesion protein PDS5 homolog A	54.8	64		163848	150772	141161	136297	131353	115961	96299.7	117320	118068	98985.7	158074	160511	168480	162352	134725	348020	325084	326977	338549	335517	cluster 6
sp|Q14676|MDC1_HUMAN	MDC1	Mediator of DNA damage checkpoint protein 1	50.5	64		86907	98070.5	83720.9	83745.1	80941.7	214572	242159	262808	251810	223808	0	75836.4	84887.9	88099.1	0	334704	329123	329959	341785	351363	cluster 6
sp|O14647|CHD2_HUMAN	CHD2	Chromodomain-helicase-DNA-binding protein 2	40.7	64		87643	76734.2	66061.6	68232.1	64146.5	0	0	0	0	17588.8	147420	156143	144828	162933	0	267814	246665	245197	238202	247856	cluster 6
sp|Q7KZF4|SND1_HUMAN	SND1	Staphylococcal nuclease domain-containing protein 1	74.6	63		692891	638166	582590	564083	537432	726721	698651	708337	722850	765218	615280	649832	629407	657973	502201	618969	590714	581088	571414	560742	cluster 6
sp|Q9P0K7-2|RAI14_HUMAN	RAI14	Isoform 2 of Ankycorbin	67.9	63		43744.2	48755.7	0	37316.6	0	0	0	0	0	30170.6	0	0	0	0	0	81813.6	90854.7	81510.7	91256.7	90047.5	cluster 6
sp|P27816|MAP4_HUMAN	MAP4	Microtubule-associated protein 4	66.1	61		316662	260467	205295	202983	199761	247604	236961	208012	214018	248758	161677	160321	142237	171871	122815	370830	339298	357717	412576	351682	cluster 6
sp|Q7L014|DDX46_HUMAN	DDX46	Probable ATP-dependent RNA helicase DDX46	57.8	61		468345	468130	423713	406574	392934	368208	397176	356145	379683	408117	489012	473939	483774	497089	399386	338577	333371	352923	322116	313746	cluster 6
sp|Q16531|DDB1_HUMAN	DDB1	DNA damage-binding protein 1	56.8	60		478038	431952	409120	400059	398812	338661	326094	332525	331062	328866	304247	305537	309219	307605	243722	735428	680925	641677	663203	638700	cluster 6
sp|Q8N3U4|STAG2_HUMAN	STAG2	Cohesin subunit SA-2	51.6	60		127551	159336	138664	139803	141712	109369	120412	134406	129587	95843.2	83418.4	70715.5	74707.7	67521.7	91868.8	297824	294690	282941	297838	288790	cluster 6
sp|Q8WVM7|STAG1_HUMAN	STAG1	Cohesin subunit SA-1	53.7	58		77182.2	77123.3	80769.2	78642.9	78937.8	63050.8	63931.6	100408	103614	56201.4	0	0	0	0	0	226179	223123	218681	228053	224056	cluster 6
sp|Q9NTJ3|SMC4_HUMAN	SMC4	Structural maintenance of chromosomes protein 4	53.3	58		104404	97545.8	95993.1	88051.1	91461.1	65385.3	65942.8	68504.5	68064	79459.9	68160.3	67587.2	66664.7	62947.8	49132.5	218173	212737	209237	231263	214903	cluster 6
sp|O95425-4|SVIL_HUMAN	SVIL	Isoform SV4 of Supervillin	40.1	58		0	0	0	62466.2	63097.8	0	0	47726.4	41091.9	54299.7	0	0	0	0	0	274714	101393	0	0	0	cluster 6
sp|Q7Z3K3-2|POGZ_HUMAN	POGZ	Isoform 2 of Pogo transposable element with ZNF domain	56.7	57		632651	588170	472156	498219	473499	295834	330412	294457	317012	280871	587220	560389	557516	524876	468382	1.49546e+06	1.40999e+06	1.38419e+06	1.44923e+06	1.42295e+06	cluster 6
sp|Q96ST3|SIN3A_HUMAN	SIN3A	Paired amphipathic helix protein Sin3a	51.9	57		231042	247862	228987	227728	229116	170048	177980	183670	172992	154105	162670	173492	163304	165451	147482	453372	464718	446505	463438	467906	cluster 6
sp|Q5VZL5|ZMYM4_HUMAN	ZMYM4	Zinc finger MYM-type protein 4	44.3	57		150653	146474	127985	135211	134982	111553	110350	122944	111468	94753.8	97334.5	100438	101886	97146.4	88537.7	232165	205571	204037	215163	208520	cluster 6
sp|Q68CP9|ARID2_HUMAN	ARID2	AT-rich interactive domain-containing protein 2	42.8	57		84725.2	75117.6	77328.4	70795.3	70108.7	39618	48257.2	49006	30349	39548.2	0	0	0	0	0	214709	205337	198010	213949	209498	cluster 6
sp|Q9HCK8|CHD8_HUMAN	CHD8	Chromodomain-helicase-DNA-binding protein 8	32.6	57		89941.2	50330.8	66266.6	54738.9	51737.2	152694	149052	152555	153953	0	0	0	0	0	0	227667	237914	229844	235926	229281	cluster 6
sp|Q99459|CDC5L_HUMAN	CDC5L	Cell division cycle 5-like protein	70.1	55		438707	444132	392837	381143	387253	288952	291674	296294	290244	283910	623119	620186	632849	610110	482955	399536	425842	412941	433577	431629	cluster 6
sp|Q9Y2K7|KDM2A_HUMAN	KDM2A	Lysine-specific demethylase 2A	55.5	55		58558.8	53069.6	42791.1	45542	48628.1	0	0	0	0	0	53183.8	51448.5	55156.5	51673.7	59327.8	186445	189110	186836	189508	192698	cluster 6
sp|Q96KQ7|EHMT2_HUMAN	EHMT2	Histone-lysine N-methyltransferase EHMT2	52.1	55		210393	224731	181859	186713	184809	180671	193596	118790	193995	53485.7	185927	181426	182327	175271	173672	515205	491778	426189	421139	404624	cluster 6
sp|P51610|HCFC1_HUMAN	HCFC1	Host cell factor 1	41.5	55		268358	246879	206824	210325	210638	167680	164274	173576	180961	186032	228409	218651	203001	234524	135842	405760	423460	415033	434042	434615	cluster 6
sp|P51610-4|HCFC1_HUMAN	HCFC1	Isoform 4 of Host cell factor 1	40.1	55		0	0	0	0	0	0	0	0	0	0	0	0	0	0	0	0	0	0	0	0	cluster 6
sp|O14686-3|KMT2D_HUMAN	KMT2D	Isoform 3 of Histone-lysine N-methyltransferase 2D	19.4	55		61866	68167.7	53993.9	46901.8	56459	0	0	0	0	0	0	0	0	0	0	122198	126158	128636	138274	130628	cluster 6
sp|Q96T88-2|UHRF1_HUMAN	UHRF1	Isoform 2 of E3 ubiquitin-protein ligase UHRF1	74.7	54		331395	308112	296994	283101	283804	0	0	0	0	0	118801	111471	97544.9	117309	92408.4	1.39887e+06	1.37548e+06	1.37488e+06	1.42557e+06	1.38081e+06	cluster 6
sp|Q7Z3J3|RGPD4_HUMAN	RGPD4	RanBP2-like and GRIP domain-containing protein 4	40.3	54		72376.7	74326.8	68947.8	71292.8	67765.1	67859.4	63455.6	69262.7	74790.1	91763.4	0	0	0	0	0	49261.2	44587.7	0	0	0	cluster 6
sp|Q96L91-2|EP400_HUMAN	EP400	Isoform 2 of E1A-binding protein p400	30.7	54		1.88286e+06	346630	275417	424769	367557	209972	231705	255363	247111	0	239117	219009	237505	201578	0	464206	470931	468516	479496	472258	cluster 6
sp|Q9BUQ8|DDX23_HUMAN	DDX23	Probable ATP-dependent RNA helicase DDX23	55.2	53		199432	196981	184082	179443	173674	125239	135126	135197	131263	136389	223880	217884	238847	207272	184352	235696	231276	221331	236480	224139	cluster 6
sp|Q9UJQ4|SALL4_HUMAN	SALL4	Sal-like protein 4	64.6	52		377857	396095	367904	364063	391872	109544	87543.9	117173	107688	100299	152903	162633	157553	154363	129343	1244660	1.20148e+06	1.22485e+06	1.22532e+06	1.24701e+06	cluster 6
sp|O95696-2|BRD1_HUMAN	BRD1	Isoform 2 of Bromodomain-containing protein 1	52	52		0	0	0	0	0	0	0	0	0	0	0	0	0	0	0	0	47598.7	0	42028.3	49668.4	cluster 6
sp|O95696|BRD1_HUMAN	BRD1	Bromodomain-containing protein 1	57.9	51		96305.7	76662.4	89882.3	76098.6	100667	0	0	121983	0	0	155096	141051	127597	216384	0	294400	279843	270290	266601	268476	cluster 6
sp|Q08945|SSRP1_HUMAN	SSRP1	FACT complex subunit SSRP1	60.2	50		895595	973774	841226	781552	777216	159903	119750	218678	222248	218340	153733	170217	172380	146040	246416	4.43878e+06	4.14358e+06	4.03104e+06	4.34284e+06	4.14642e+06	cluster 6
sp|Q9UGU0|TCF20_HUMAN	TCF20	Transcription factor 20	41.4	50		126021	95771.6	82032.6	83853	88402.8	0	0	0	0	0	0	0	0	0	0	363220	383635	377850	371957	390279	cluster 6
sp|Q8NE71-2|ABCF1_HUMAN	ABCF1	Isoform 2 of ATP-binding cassette sub-family F member 1	62	49		206531	225404	207254	192991	197820	155213	145806	145332	141044	136081	167245	159122	157529	163115	127869	372854	360412	338737	367089	350610	cluster 6
sp|Q9H9B1|EHMT1_HUMAN	EHMT1	Histone-lysine N-methyltransferase EHMT1	59.6	49		196392	204002	210504	199780	205116	85817.4	74951.2	72146.4	80642.7	122687	181343	183425	192142	175040	161307	547986	507082	495541	525978	505621	cluster 6
sp|Q8IY18|SMC5_HUMAN	SMC5	Structural maintenance of chromosomes protein 5	56.1	49		68620	59911.3	60994.3	71453.4	79815.2	0	0	0	0	20735.1	62381.5	55885.5	63622.8	64157.9	0	211380	210584	200147	217528	199449	cluster 6
sp|Q9NRL2|BAZ1A_HUMAN	BAZ1A	Bromodomain adjacent to zinc finger domain protein 1A	39.3	49		95150.2	89273.3	88748.8	90336.1	94691.5	0	0	0	0	0	0	0	0	0	0	364977	335491	315938	332750	330132	cluster 6
sp|Q13619|CUL4A_HUMAN	CUL4A	Cullin-4A	61.5	48		215922	203143	184871	178493	183124	132682	132839	141406	145683	138826	148342	156053	149288	150188	123362	302012	295758	295666	299740	293883	cluster 6
sp|O60885|BRD4_HUMAN	BRD4	Bromodomain-containing protein 4	39.7	48		196752	210292	169493	167660	178991	143722	106169	119798	128923	93686.5	166882	149120	154217	144915	112041	743630	603392	669748	626195	603907	cluster 6
sp|Q9UGL1-2|KDM5B_HUMAN	KDM5B	Isoform 2 of Lysine-specific demethylase 5B	36.7	48		0	30970.2	36723.7	35067.8	33793.1	0	0	0	0	0	0	0	0	0	0	140601	138597	136502	136312	148127	cluster 6
sp|O14715|RGPD8_HUMAN	RGPD8	RANBP2-like and GRIP domain-containing protein 8	34.6	48		115657	107799	0	0	0	0	0	0	0	0	153365	258333	210498	0	0	63260.1	73144.9	67713.2	70783	75658.9	cluster 6
sp|O60488-2|ACSL4_HUMAN	ACSL4	Isoform Short of Long-chain-fatty-acid--CoA ligase 4	77.2	47		653973	654600	591084	573941	599200	762576	774481	793516	817268	798868	656306	696814	682124	700520	673329	721267	767151	753155	830417	768416	cluster 6
sp|Q13330|MTA1_HUMAN	MTA1	Metastasis-associated protein MTA1	75.9	47		562420	573920	534603	542264	551164	395714	399308	419957	424016	356601	591796	563801	561951	596627	512287	900994	787058	814523	850782	772189	cluster 6
sp|O75475|PSIP1_HUMAN	PSIP1	PC4 and SFRS1-interacting protein	68.7	47		1532063	1.41315e+06	1.33528e+06	1243385	1.23807e+06	334788	308337	317197	341809	333548	308344	281895	292282	291801	285655	4786387	4.43364e+06	4.31214e+06	4430357	4.28955e+06	cluster 6
sp|Q96SB8|SMC6_HUMAN	SMC6	Structural maintenance of chromosomes protein 6	57.1	47		91337.6	81209.3	65951.7	70361.5	63816.3	0	0	0	0	0	76829.6	70675.2	73462.1	72925.7	0	213976	216160	213312	206669	200549	cluster 6
sp|Q15059|BRD3_HUMAN	BRD3	Bromodomain-containing protein 3	53.3	47		261889	237623	208631	213213	220161	0	44246.1	51706.9	43918.7	69355.8	91914.9	93415.5	95869.7	104901	106432	1.33179e+06	1200810	1.26695e+06	1.30113e+06	1.23951e+06	cluster 6
sp|Q9NS87|KIF15_HUMAN	KIF15	Kinesin-like protein KIF15	40.7	47		90921.4	95004.9	89820.3	86018.6	92378.4	110819	111516	121503	114866	112699	48216.2	44777.8	55841.8	45581.6	0	2.18884e+06	2.02121e+06	2.07142e+06	2.44168e+06	2.07498e+06	cluster 6
sp|Q13330-3|MTA1_HUMAN	MTA1	Isoform 3 of Metastasis-associated protein MTA1	75.4	46		0	0	0	0	0	0	0	0	0	0	0	0	0	0	0	0	0	0	0	0	cluster 6
sp|Q1ED39|KNOP1_HUMAN	KNOP1	Lysine-rich nucleolar protein 1	69.4	46		161828	153818	147090	146254	141925	96118.4	95120.5	97392	99203.7	103321	171449	184918	193683	189053	140950	341700	329376	332335	335130	328034	cluster 6
sp|Q12873-3|CHD3_HUMAN	CHD3	Isoform 3 of Chromodomain-helicase-DNA-binding protein 3	28.8	46		0	0	0	0	0	0	0	0	0	0	0	0	0	0	0	41443.2	42393.1	41507.4	47154.6	43630.2	cluster 6
sp|O60341|KDM1A_HUMAN	KDM1A	Lysine-specific histone demethylase 1A	67.7	45		255842	238025	227051	211733	206962	103258	107487	111821	109945	132253	216009	223051	225697	227209	165845	493331	463984	446325	479167	456924	cluster 6
sp|P43246|MSH2_HUMAN	MSH2	DNA mismatch repair protein Msh2	57	45		240797	245061	212815	219147	216637	137674	143788	140966	141569	132139	385524	358997	360893	352554	304182	323515	301523	289059	306464	282007	cluster 6
sp|Q9NXF1-2|TEX10_HUMAN	TEX10	Isoform 2 of Testis-expressed protein 10	53.2	45		362778	338682	321969	305073	301495	124036	126946	121935	125722	114075	428820	438226	430003	428365	314463	431402	399368	383062	402713	389847	cluster 6
sp|Q6ZRS2-2|SRCAP_HUMAN	SRCAP	Isoform 2 of Helicase SRCAP	22.1	45		0	40030.4	26524	30542.7	31629.3	0	0	0	0	0	0	0	0	0	0	153575	154775	159830	164130	159176	cluster 6
sp|Q9UQ80|PA2G4_HUMAN	PA2G4	Proliferation-associated protein 2G4	85.8	44		1.14726e+06	1.03348e+06	872798	860190	859328	740465	743782	775926	768249	838828	1.2283e+06	1.24868e+06	1.21457e+06	1.18106e+06	1.15437e+06	1305097	1.27407e+06	1.25353e+06	1.37692e+06	1342023	cluster 6
sp|Q5T5X7|BEND3_HUMAN	BEND3	BEN domain-containing protein 3	70.9	44		134467	137034	123951	124373	124957	106571	96077	123418	109059	15650.9	82447.7	79720.7	75809.7	86436.7	75548.6	343647	349317	351799	352783	343174	cluster 6
sp|Q9ULW0|TPX2_HUMAN	TPX2	Targeting protein for Xklp2	61.3	44		109354	95874.3	78655.2	73931.7	74732.5	59200.2	59904	70682.6	74047.6	81514.9	63430.5	61114.2	60336.8	60838.4	48730.1	227032	234239	216114	216082	210597	cluster 6
sp|O95785-3|WIZ_HUMAN	WIZ	Isoform 3 of Protein Wiz	60.6	44		85369	85027.3	76950.6	78964.8	80058.4	0	0	0	0	0	60446.8	92690.2	121494	73207.2	0	221853	222967	216225	230397	211364	cluster 6
sp|Q6WCQ1-2|MPRIP_HUMAN	MPRIP	Isoform 2 of Myosin phosphatase Rho-interacting protein	55.6	44		52637.4	56114.4	55118.9	66200.1	52164.4	86920.1	0	79077.1	70610.1	47941.3	0	0	0	0	0	82655.6	88486.8	82147.2	87613.4	89627	cluster 6
sp|Q14527|HLTF_HUMAN	HLTF	Helicase-like transcription factor	50.4	44		79695.9	76243.7	70888.8	72701.5	67642.7	64014.6	61415.2	70196.6	76770.1	37579	0	0	0	0	0	191500	182525	181214	197021	187629	cluster 6
sp|Q9UBW7|ZMYM2_HUMAN	ZMYM2	Zinc finger MYM-type protein 2	45.2	44		332053	305310	284014	254818	258742	233622	225340	195693	209446	250386	266605	281536	263185	278232	184752	443764	399546	390120	402560	391783	cluster 6
sp|Q9NSI6-2|BRWD1_HUMAN	BRWD1	Isoform B of Bromodomain and WD repeat-containing protein 1	31	44		108096	98510.3	88962.8	89009	79361.2	0	0	0	0	114883	125864	116860	132269	128560	101712	171465	175148	179292	172706	162648	cluster 6
sp|O95251-4|KAT7_HUMAN	KAT7	Isoform 4 of Histone acetyltransferase KAT7	77.3	43		116651	140596	125200	130600	123689	64941.6	73183.9	64193.2	57650.6	19716.4	126566	129428	135664	132712	134773	511416	475519	453087	464884	459536	cluster 6
sp|O60832|DKC1_HUMAN	DKC1	H/ACA ribonucleoprotein complex subunit DKC1	74.5	43		513426	500215	449992	425185	438402	246564	220193	231207	231444	261008	918744	961440	935846	951664	610081	974740	933753	900647	931731	920148	cluster 6
sp|O95251|KAT7_HUMAN	KAT7	Histone acetyltransferase KAT7	73	43		0	0	0	0	0	0	0	0	0	0	0	0	0	0	0	0	0	0	0	0	cluster 6
sp|Q9UNY4|TTF2_HUMAN	TTF2	Transcription termination factor 2	51.7	43		97203.6	90946.6	107709	96439.7	85997.4	83938	76049.9	63641.1	63022.1	92851.9	0	30586.2	0	43742.5	0	137136	133268	137577	132727	132082	cluster 6
sp|Q9BXF3-3|CECR2_HUMAN	CECR2	Isoform C of Cat eye syndrome critical region protein 2	43.3	43		161780	170926	151098	168887	163075	0	0	0	0	0	0	0	0	0	0	588136	581210	576884	572339	582568	cluster 6
sp|Q9BZ95-5|NSD3_HUMAN	NSD3	Isoform 5 of Histone-lysine N-methyltransferase NSD3	42.4	43		22307.7	50744.4	41191.1	44017.6	43344.1	0	0	0	0	16263.7	0	0	0	0	0	274543	239097	240788	255405	242858	cluster 6
sp|Q7Z478|DHX29_HUMAN	DHX29	ATP-dependent RNA helicase DHX29	40	43		68769.9	71027.9	62349.8	66579	71416.7	79323.9	84427.2	89419	87070.2	71324	71484.4	73196.2	79610.6	76046.4	70335.9	68347.6	68510.3	69802.4	68295.7	75352.9	cluster 6
sp|Q7Z6E9|RBBP6_HUMAN	RBBP6	E3 ubiquitin-protein ligase RBBP6	33.3	43		122679	121762	108181	101086	99307.2	99144.1	92961.5	86132.3	92641.5	118946	131521	138217	128460	133342	93752.5	207315	190099	194220	189591	210063	cluster 6
sp|Q96L73-2|NSD1_HUMAN	NSD1	Isoform 2 of Histone-lysine N-methyltransferase, H3 lysine-36 specific	32.3	43		0	28194.6	49722.5	0	43425.8	67880.9	0	0	0	0	88170.4	0	80817.7	97359.2	0	144092	142118	149345	157024	146571	cluster 6
sp|Q8N1F7|NUP93_HUMAN	NUP93	Nuclear pore complex protein Nup93	63.7	42		537483	552754	435851	467138	461175	473403	486966	519402	522531	446216	426308	419503	466572	459059	474282	523593	409905	429864	448439	429135	cluster 6
sp|O43795|MYO1B_HUMAN	MYO1B	Unconventional myosin-Ib	43.2	42		190353	198593	180170	179267	176915	197971	201980	199635	206204	202445	147672	143522	153395	149708	138771	152373	147878	141831	138038	145120	cluster 6
sp|O94776|MTA2_HUMAN	MTA2	Metastasis-associated protein MTA2	69.9	41		320600	315742	289260	292708	283160	239458	255291	241897	238215	252859	302530	297709	303997	294417	212469	357053	333168	321983	322982	307432	cluster 6
sp|Q8N5C6|SRBD1_HUMAN	SRBD1	S1 RNA-binding domain-containing protein 1	53.4	41		1.30804e+06	1.0402e+06	1.01361e+06	1.00104e+06	914030	0	0	0	0	588665	667726	736239	745611	767383	0	2833746	2.64551e+06	2.51782e+06	2.45959e+06	2.54158e+06	cluster 6
sp|Q92576-2|PHF3_HUMAN	PHF3	Isoform 2 of PHD finger protein 3	27.7	41		107846	117812	103696	91675.8	95587.6	148230	155785	145489	169709	108617	176813	124904	129199	118040	134283	164014	184181	152671	152324	160811	cluster 6
sp|Q8TDI0|CHD5_HUMAN	CHD5	Chromodomain-helicase-DNA-binding protein 5	24.8	41		113653	99986.8	149504	29616.5	97725.6	0	0	0	0	0	50613.5	80566.8	259693	201147	0	459038	309232	119140	118955	71392.6	cluster 6
sp|Q9BZZ5-2|API5_HUMAN	API5	Isoform 2 of Apoptosis inhibitor 5	72	40		1.04662e+06	1.01158e+06	956173	877497	893264	733492	705096	706354	716060	756944	1024561	1.06438e+06	1.03312e+06	1.00877e+06	804010	1.20782e+06	1141353	1.10616e+06	1.16149e+06	1.13639e+06	cluster 6
sp|Q9BZZ5|API5_HUMAN	API5	Apoptosis inhibitor 5	69.5	40		0	0	0	0	0	0	0	0	0	0	0	0	0	0	0	0	0	0	0	0	cluster 6
sp|Q14978-2|NOLC1_HUMAN	NOLC1	Isoform Beta of Nucleolar and coiled-body phosphoprotein 1	52.6	40		588722	584812	486651	442453	446470	308577	342114	401979	384557	454643	1.11685e+06	1.03294e+06	1.10615e+06	935241	829291	1.40334e+06	1.2644e+06	1.29082e+06	1370581	1.30148e+06	cluster 6
sp|Q13620-1|CUL4B_HUMAN	CUL4B	Isoform 2 of Cullin-4B	48.4	40		74360.1	71477.5	73605.9	70327.9	67300.4	64288.4	61483.6	63210.3	64871.7	67341.5	46794.7	52540.5	53167.3	57262	31585.4	84629.5	84658.6	84993.4	88202.4	85416.4	cluster 6
sp|Q9H501|ESF1_HUMAN	ESF1	ESF1 homolog	48.2	40		92428.1	88309.4	84802.6	80791.4	81791.7	58118.4	56458.8	58355.3	55796.3	61174.4	155338	165640	178333	174731	134634	125371	122479	127568	123165	115251	cluster 6
sp|O94880|PHF14_HUMAN	PHF14	PHD finger protein 14	46.8	40		0	91772.1	96228.7	102176	99373	0	0	0	0	0	0	0	0	0	0	151739	167845	154441	217962	179143	cluster 6
sp|Q8IX12-2|CCAR1_HUMAN	CCAR1	Isoform 2 of Cell division cycle and apoptosis regulator protein 1	42.3	40		299589	292000	269010	269829	268242	207508	207485	211286	215120	194797	256708	265604	259491	264223	228360	286030	273754	259571	267850	263424	cluster 6
sp|Q9UK61-3|TASOR_HUMAN	TASOR	Isoform 3 of Protein TASOR	35.7	40		124762	125589	116378	114696	114097	100152	112259	120841	103038	79235.9	137480	141563	135069	143131	129232	207589	203018	210614	205570	189797	cluster 6
sp|Q8IWJ2|GCC2_HUMAN	GCC2	GRIP and coiled-coil domain-containing protein 2	31.3	40		42909.8	47298.7	38971	37232.9	39538.2	39638.4	36454.5	45455.3	37396.8	52297	0	0	0	0	0	0	196744	0	155519	237387	cluster 6
sp|P51114|FXR1_HUMAN	FXR1	Fragile X mental retardation syndrome-related protein 1	76.3	39		266629	258698	260154	256008	245445	271957	272397	268804	277511	309232	198365	214880	215362	220424	167172	214495	220112	202034	235561	219924	cluster 6
sp|Q9UBU9|NXF1_HUMAN	NXF1	Nuclear RNA export factor 1	68.8	39		190094	199174	175752	176692	182726	153456	150665	152736	161346	146975	266540	267941	268189	269178	249071	501078	470464	473519	501762	492521	cluster 6
sp|Q9Y2X3|NOP58_HUMAN	NOP58	Nucleolar protein 58	60.3	39		1.02598e+06	1.06825e+06	870035	865729	872683	462879	447318	459471	444617	477617	1.86265e+06	1.92641e+06	1.87512e+06	1.87431e+06	1.23182e+06	1.39362e+06	1.2929e+06	1.30658e+06	1340247	1.30333e+06	cluster 6
sp|Q8TCS8|PNPT1_HUMAN	PNPT1	Polyribonucleotide nucleotidyltransferase 1, mitochondrial	55.7	39		186642	201032	156398	164445	173794	114409	120605	129466	124134	92862.8	170145	175026	170996	187800	188919	115256	127684	129077	149365	132216	cluster 6
sp|O94880-2|PHF14_HUMAN	PHF14	Isoform 2 of PHD finger protein 14	55.5	39		0	450056	427032	537537	557339	0	0	263696	0	0	0	0	0	0	0	1.10985e+06	1.03287e+06	777876	845378	1.03196e+06	cluster 6
sp|O75717|WDHD1_HUMAN	WDHD1	WD repeat and HMG-box DNA-binding protein 1	53.7	39		123829	140811	106807	106582	112522	118270	118585	125103	129089	113613	72472.3	78041.9	75656.9	72884.1	85127.3	94005.9	100602	122419	134236	135607	cluster 6
sp|Q96JN0-3|LCOR_HUMAN	LCOR	Isoform 3 of Ligand-dependent corepressor	40.5	39		0	0	0	0	0	0	0	0	0	0	0	0	0	0	0	144977	142036	146026	138043	141159	cluster 6
sp|Q8NHM5|KDM2B_HUMAN	KDM2B	Lysine-specific demethylase 2B	38.5	39		0	0	0	35726.7	0	0	0	0	0	0	0	0	0	0	0	137384	133863	129122	136868	134854	cluster 6
sp|O95785|WIZ_HUMAN	WIZ	Protein Wiz	30.5	39		0	0	0	0	0	0	0	0	0	0	0	0	0	0	0	0	0	0	0	0	cluster 6
sp|Q9P258|RCC2_HUMAN	RCC2	Protein RCC2	79.7	38		594469	509868	470266	440510	418117	164162	158975	161585	175380	195228	249465	246138	234093	228780	143729	1.44022e+06	1.41285e+06	1.29375e+06	1.35274e+06	1.29594e+06	cluster 6
sp|Q9NUQ3|TXLNG_HUMAN	TXLNG	Gamma-taxilin	71.4	38		99424.1	100006	104567	81361.6	104479	82370.9	81615.6	85690.6	80499.7	63575.5	85158.1	77531.3	77712.7	85768.4	73446.4	273982	257978	268942	283015	272108	cluster 6
sp|Q9UHB9|SRP68_HUMAN	SRP68	Signal recognition particle subunit SRP68	71.1	38		273823	268709	233154	229914	239326	276214	268646	282322	293125	305348	277544	273913	263263	281538	193729	210123	212187	214534	220483	213800	cluster 6
sp|Q14978-3|NOLC1_HUMAN	NOLC1	Isoform 3 of Nucleolar and coiled-body phosphoprotein 1	51.1	38		0	0	0	0	0	0	0	0	0	0	0	0	0	0	0	0	0	0	0	0	cluster 6
sp|Q8IZL8|PELP1_HUMAN	PELP1	Proline-, glutamic acid- and leucine-rich protein 1	45.5	38		711897	778978	701126	697839	695217	298321	320697	311118	302905	252191	934216	950193	948644	911681	771258	809567	834113	800571	832942	800070	cluster 6
sp|Q01970-2|PLCB3_HUMAN	PLCB3	Isoform 2 of 1-phosphatidylinositol 4,5-bisphosphate phosphodiesterase beta-3	37.8	38		155970	131113	104423	120551	116048	124384	112549	124309	113909	94483.9	107387	99355.7	107380	99142.9	78723	248382	251475	255889	245476	238713	cluster 6
sp|Q8TD26|CHD6_HUMAN	CHD6	Chromodomain-helicase-DNA-binding protein 6	19.7	38		689908	674707	547380	516248	485461	0	0	0	0	257360	0	0	0	0	0	350430	333792	393332	383430	377893	cluster 6
sp|O76094|SRP72_HUMAN	SRP72	Signal recognition particle subunit SRP72	67.5	37		123221	111017	95447.8	96889.1	102446	113751	123517	129879	119272	122115	115736	110141	106921	110563	107819	130372	136020	127627	134689	127863	cluster 6
sp|Q01831|XPC_HUMAN	XPC	DNA repair protein complementing XP-C cells	52.7	37		107949	91078.6	77856	88272.8	81743.4	0	0	0	0	0	0	0	0	0	0	464956	455867	481948	501482	485470	cluster 6
sp|Q5TGY3|AHDC1_HUMAN	AHDC1	AT-hook DNA-binding motif-containing protein 1	45.6	37		47297.7	44862.7	42521.4	37341.5	41989.7	0	41934	0	35962.6	39877.7	0	0	0	0	0	68323.8	69183.2	71954.7	81380.9	77685.9	cluster 6
sp|P29375|KDM5A_HUMAN	KDM5A	Lysine-specific demethylase 5A	36.9	37		66260.5	63668.8	0	0	0	0	0	0	0	0	0	0	0	0	0	161392	156605	152150	159375	157261	cluster 6
sp|Q92766-2|RREB1_HUMAN	RREB1	Isoform 2 of Ras-responsive element-binding protein 1	35.7	37		456756	322794	313580	255454	314204	367751	298587	0	404355	0	313070	355421	307628	296962	0	805303	871050	745729	788397	868741	cluster 6
sp|O14981|BTAF1_HUMAN	BTAF1	TATA-binding protein-associated factor 172	31.2	37		107039	81119.1	64194.1	73362	64163.8	46955.2	24500.7	34716.9	45155.5	54760.4	0	0	0	0	0	129861	140867	136203	136302	135219	cluster 6
sp|Q9UHX1|PUF60_HUMAN	PUF60	Poly(U)-binding-splicing factor PUF60	73.2	36		0	149740	95894.5	112243	106502	0	0	0	94222.3	0	228747	216595	240547	224723	261928	84477.4	94448.3	103943	89304.2	89299.5	cluster 6
sp|O75475-2|PSIP1_HUMAN	PSIP1	Isoform 2 of PC4 and SFRS1-interacting protein	72.1	36		78904.5	66253.2	66875.9	67868.9	61438.2	0	0	0	0	0	0	0	0	0	0	261375	260159	285810	254991	287999	cluster 6
sp|Q02241-2|KIF23_HUMAN	KIF23	Isoform 2 of Kinesin-like protein KIF23	56.7	36		115283	113220	97585.1	105870	97676.9	81589.3	88749.5	89560.4	99823.4	85912.7	135297	133436	123745	131301	106106	203551	203834	194421	200896	184244	cluster 6
sp|Q99575|POP1_HUMAN	POP1	Ribonucleases P/MRP protein subunit POP1	54	36		111074	111718	97898.1	100063	96579.8	78972.1	81567.3	90452.2	88067.6	107068	112039	130854	128304	110429	123186	85734.3	85460.3	92723.8	83567.7	87269.2	cluster 6
sp|Q9NSC2|SALL1_HUMAN	SALL1	Sal-like protein 1	40.6	36		72124.4	78384.3	80846.6	74323.7	77406.2	42682.5	38974.7	52561.4	45019.5	41476.1	94844.7	103271	85900.5	84045.1	61753	228530	192393	189063	189594	187916	cluster 6
sp|Q7Z5J4|RAI1_HUMAN	RAI1	Retinoic acid-induced protein 1	29.6	36		0	0	0	0	0	0	0	0	0	0	0	0	0	0	0	57623.7	63363.7	66676.1	68447.7	82267	cluster 6
sp|Q8NEY1-3|NAV1_HUMAN	NAV1	Isoform 3 of Neuron navigator 1	26.7	36		70229.6	49213.1	55145.2	57542.8	64238.9	62666.5	63103.3	75202.9	68166.3	76096	0	0	0	0	0	0	65554.9	65494.6	59869.4	67308.6	cluster 6
sp|P78559|MAP1A_HUMAN	MAP1A	Microtubule-associated protein 1A	21	36		0	76059.8	113870	101878	115152	0	0	0	0	49259.5	0	134215	142818	126800	0	84188.4	89909.9	96668.8	90208.8	96459.3	cluster 6
sp|Q14807|KIF22_HUMAN	KIF22	Kinesin-like protein KIF22	72	35		125005	143307	135166	115827	112268	55724.8	60255.3	52368.2	68400.8	44656.2	143696	152548	144287	151403	131848	391663	364608	357315	357280	373964	cluster 6
sp|Q9UHX1-5|PUF60_HUMAN	PUF60	Isoform 5 of Poly(U)-binding-splicing factor PUF60	71.7	35		1.33133e+06	1339337	1.14674e+06	1.14198e+06	1172575	953389	1.03468e+06	1.05386e+06	1.09331e+06	758951	1.65479e+06	1655412	1847442	1.72258e+06	1426323	626017	625270	698912	753325	717077	cluster 6
sp|P40222|TXLNA_HUMAN	TXLNA	Alpha-taxilin	71.6	35		130350	126532	109965	109506	100198	62374.2	67878.8	62115.8	60335.7	80537.2	98901.8	102568	98988.8	94749.8	77275.2	262569	267692	272421	281337	273529	cluster 6
sp|Q9H8Y1|VRTN_HUMAN	VRTN	Vertnin	71.2	35		128970	125712	119020	112505	107410	63772.6	0	59100.3	65042.6	47547.5	77644.2	83829.1	83690.2	83176.4	88903.7	237799	231843	227915	224900	230292	cluster 6
sp|Q99959-2|PKP2_HUMAN	PKP2	Isoform 1 of Plakophilin-2	58.4	35		0	68567.3	62303.8	58291	58733.2	70557	0	0	0	60678.6	69310.8	74533.4	67725.8	71495.4	0	110621	110506	99969.8	83697.3	85917.6	cluster 6
sp|Q9UHB6-4|LIMA1_HUMAN	LIMA1	Isoform 4 of LIM domain and actin-binding protein 1	58	35		133420	140692	141536	134959	127760	127468	153680	163958	148699	111609	110646	110282	122021	126078	0	110500	97773.3	90012.6	108488	100754	cluster 6
sp|P54198|HIRA_HUMAN	HIRA	Protein HIRA	55.2	35		51887.8	55575.1	54641.2	56866	58154.3	0	0	0	0	21701.4	0	0	0	0	0	152924	153907	154818	161414	163812	cluster 6
sp|O14617-5|AP3D1_HUMAN	AP3D1	Isoform 5 of AP-3 complex subunit delta-1	45.8	35		120126	105491	96714.7	98688.4	94763.7	105416	106055	105491	106484	105892	113973	114241	115308	121610	95565.3	118813	128995	131185	134176	124003	cluster 6
sp|Q6PD62|CTR9_HUMAN	CTR9	RNA polymerase-associated protein CTR9 homolog	37.9	35		176906	157340	131603	126369	122837	148556	142723	150766	159312	157654	178913	174271	184677	180948	152755	106323	111427	120528	120880	128333	cluster 6
sp|Q8WWI1-3|LMO7_HUMAN	LMO7	Isoform 3 of LIM domain only protein 7	36.9	35		0	72660.6	131668	140796	139179	0	0	0	0	0	0	0	0	0	0	0	0	0	0	0	cluster 6
sp|Q15911|ZFHX3_HUMAN	ZFHX3	Zinc finger homeobox protein 3	15.5	35		0	0	0	0	0	0	0	0	0	0	0	0	0	0	0	112014	135420	106692	122143	94959.7	cluster 6
sp|Q9UHX1-6|PUF60_HUMAN	PUF60	Isoform 6 of Poly(U)-binding-splicing factor PUF60	70.4	34		0	164662	73825.8	93714.3	95676.2	61768.6	89274.1	100290	95192.8	0	0	0	0	0	232215	89742.2	96279.3	90025.7	108043	86947.4	cluster 6
sp|Q9UHB6|LIMA1_HUMAN	LIMA1	LIM domain and actin-binding protein 1	58	34		0	0	0	0	0	0	0	0	0	0	0	0	0	0	0	0	0	0	0	0	cluster 6
sp|P27694|RFA1_HUMAN	RPA1	Replication protein A 70 kDa DNA-binding subunit	57.1	34		327513	305178	285419	282479	268341	258468	251094	263618	273948	247589	224068	194684	203003	210135	185807	506735	514215	501313	520678	488588	cluster 6
sp|P51608-2|MECP2_HUMAN	MECP2	Isoform B of Methyl-CpG-binding protein 2	56.4	34		56060.4	87265	128143	90485	162491	96989.9	96913.6	105169	96465.5	0	0	0	0	0	0	317108	330095	330773	334244	340762	cluster 6
sp|Q92878-2|RAD50_HUMAN	RAD50	Isoform 2 of DNA repair protein RAD50	37.2	34		94278.4	88425.8	84947.2	85574.5	93671	63276.1	61622	69408.6	68151.8	75562.6	70553.5	68440.8	67165.9	57900.3	0	86506.6	84934.9	93156.2	84968.2	82443.8	cluster 6
sp|Q7LBC6|KDM3B_HUMAN	KDM3B	Lysine-specific demethylase 3B	30	34		69218.4	76238.6	62979.2	66455.2	64398.8	67139	69636	75334.9	77279.4	63392.5	0	47684.7	49561.1	50670.8	0	78486.1	77358.9	75490.9	71533.3	74760	cluster 6
sp|Q14004-2|CDK13_HUMAN	CDK13	Isoform 2 of Cyclin-dependent kinase 13	28.7	34		44159.3	36002.2	30941.3	40837.2	26811.9	76774.8	67246	83864.1	88887.7	30299.8	51860.8	44611.8	54635.6	45805.5	0	56174	73119.8	69147.8	68340.9	65168.5	cluster 6
sp|Q92794|KAT6A_HUMAN	KAT6A	Histone acetyltransferase KAT6A	23.9	34		58940.4	61717.8	51666.7	56132.9	58581.1	0	0	39678.2	50432.2	0	0	0	0	0	0	114659	127029	119199	132279	121863	cluster 6
sp|Q9NPI1|BRD7_HUMAN	BRD7	Bromodomain-containing protein 7	63.1	33		89917.9	99972.5	94750.3	91151.7	95740.1	0	0	0	0	38133	0	0	0	0	0	255872	255684	246441	267331	262895	cluster 6
sp|Q14498-2|RBM39_HUMAN	RBM39	Isoform 2 of RNA-binding protein 39	55.9	33		741905	785271	725591	708378	708810	481529	507879	556963	569340	494553	909513	950515	915138	960097	859665	827866	814756	771404	784131	781464	cluster 6
sp|Q9Y4W2-2|LAS1L_HUMAN	LAS1L	Isoform 2 of Ribosomal biogenesis protein LAS1L	52	33		150256	191583	176261	182482	184983	86444.6	87676.6	96565.2	88460	71407.8	199361	197495	192950	196864	202427	213462	198828	205839	201453	206363	cluster 6
sp|P35251-2|RFC1_HUMAN	RFC1	Isoform 2 of Replication factor C subunit 1	37.8	33		75359	72469.8	75839	77820.6	84689.3	76008.9	77909.8	84829.1	76890.7	61681.9	69404.7	59665.3	70398.5	73759.2	78923.3	119162	117335	114057	124120	125714	cluster 6
sp|Q15648|MED1_HUMAN	MED1	Mediator of RNA polymerase II transcription subunit 1	32.3	33		94502	115561	86893.9	91972.8	95383.7	76360.8	85183.4	64785.8	98248.4	72205.1	89338.4	92992.1	82239.6	0	0	58363.7	47610.2	50161.3	49646.7	45814.6	cluster 6
sp|Q15022|SUZ12_HUMAN	SUZ12	Polycomb protein SUZ12	61.8	32		94626.7	95220.8	91381.4	83940.4	81817.7	34358.5	48853.2	47706	51048.6	51269.6	66735.6	67695	62702.4	73538.4	65189.7	264958	259062	246813	271186	266772	cluster 6
sp|P49711|CTCF_HUMAN	CTCF	Transcriptional repressor CTCF	59.4	32		140462	167071	137455	147112	148123	66149.8	81280.8	74388.4	94979.6	52938.1	0	0	0	0	0	654206	662879	645696	669446	659910	cluster 6
sp|Q66K74-2|MAP1S_HUMAN	MAP1S	Isoform 2 of Microtubule-associated protein 1S	48.4	32		136304	148247	125768	131473	124042	81109.4	91155.7	92527.5	80953.8	56549.9	0	0	0	0	0	320370	328588	323568	327549	321984	cluster 6
sp|Q6IE81|JADE1_HUMAN	JADE1	Protein Jade-1	44.2	32		239696	246281	0	0	0	0	0	0	0	0	202393	187954	193659	218094	171695	351737	320895	371149	316133	322839	cluster 6
sp|Q9NQW6-2|ANLN_HUMAN	ANLN	Isoform 2 of Anillin	39.6	32		70450	74147.4	93106.2	86042.2	85770.6	92831.9	78601	89201.9	85643	97935	75230	86054.7	93998.9	100105	0	66663.4	73619.3	77622.4	87216.6	72122.4	cluster 6
sp|Q9UHB7|AFF4_HUMAN	AFF4	AF4/FMR2 family member 4	38.6	32		23871.3	28880.4	28488.3	31667.3	34016.2	44047.2	0	47142	49085	0	0	0	0	0	0	108643	107790	105609	116265	114563	cluster 6
sp|Q13045|FLII_HUMAN	FLII	Protein flightless-1 homolog	38.1	32		75121.7	90859	85174.3	85475.8	80327	89522	94581.8	93723.1	85399.6	88517.4	67119.2	54725	50299	62309.5	53310	56798.5	62808	67670.4	75432.9	66876.8	cluster 6
sp|Q92769|HDAC2_HUMAN	HDAC2	Histone deacetylase 2	69.7	31		867484	881682	710323	717695	713739	492804	474532	490176	505623	546805	808832	841977	793443	803571	672897	1.05353e+06	1.06886e+06	1.04609e+06	1.11859e+06	1.12062e+06	cluster 6
sp|Q8IZ40|RCOR2_HUMAN	RCOR2	REST corepressor 2	57	31		119376	139635	124296	124432	127832	62592	70896.8	72802.2	68592.9	50391.3	91863.5	99656.9	101488	99778.1	98102	287925	298898	295377	303718	300795	cluster 6
sp|Q13415|ORC1_HUMAN	ORC1	Origin recognition complex subunit 1	52	31		0	0	0	30707.8	0	0	0	0	0	0	0	0	0	0	0	136980	130731	126424	121911	125081	cluster 6
sp|Q7KZI7-11|MARK2_HUMAN	MARK2	Isoform 11 of Serine/threonine-protein kinase MARK2	51.2	31		0	0	0	0	0	0	0	0	0	0	0	0	0	0	0	0	0	0	0	0	cluster 6
sp|P25440|BRD2_HUMAN	BRD2	Bromodomain-containing protein 2	51.1	31		128402	111918	96530.5	101409	100561	119076	118959	117643	108275	141498	142636	143128	136080	146820	114130	270613	259870	250388	260546	251105	cluster 6
sp|Q0ZGT2-2|NEXN_HUMAN	NEXN	Isoform 2 of Nexilin	48.6	31		86659.9	89511.6	66388.2	71512	69659.2	65940.2	56201.3	70022.1	70198	84232.2	82242.2	77617.5	76510.6	72440.3	48433.2	65424.5	56704	73331.4	68852.4	71444.5	cluster 6
sp|P55201-3|BRPF1_HUMAN	BRPF1	Isoform 3 of Peregrin	36.8	31		0	66862.6	59864.5	66662.1	68556.9	0	0	0	0	0	0	66883.4	58935.6	58894.3	0	269288	270580	269035	257773	263500	cluster 6
sp|Q6W2J9-2|BCOR_HUMAN	BCOR	Isoform 2 of BCL-6 corepressor	30.8	31		0	50174.2	0	0	0	0	0	0	0	0	0	0	0	0	0	113495	121129	126544	111132	113832	cluster 6
sp|Q9ULG1|INO80_HUMAN	INO80	Chromatin-remodeling ATPase INO80	28.9	31		0	0	0	0	0	0	0	0	0	0	0	0	0	0	0	162212	141839	159742	163491	170820	cluster 6
sp|Q9UIF8-4|BAZ2B_HUMAN	BAZ2B	Isoform 4 of Bromodomain adjacent to zinc finger domain protein 2B	25.9	31		0	0	0	0	0	138655	153050	143450	135215	0	0	0	0	0	0	116323	115457	126058	117742	116320	cluster 6
sp|P27695|APEX1_HUMAN	APEX1	DNA-(apurinic or apyrimidinic site) endonuclease	84	30		986158	871308	760767	752624	684935	313336	283067	283891	302056	416236	476063	462820	431811	436576	271244	2.10093e+06	1.96949e+06	1.98196e+06	2.06957e+06	1.95179e+06	cluster 6
sp|Q9H0S4|DDX47_HUMAN	DDX47	Probable ATP-dependent RNA helicase DDX47	62.4	30		739247	693344	608326	585334	592898	500842	462969	469084	484522	494384	811018	800041	858948	814653	701947	782160	647541	697599	681492	671598	cluster 6
sp|Q9UQR0|SCML2_HUMAN	SCML2	Sex comb on midleg-like protein 2	60	30		54269	54912.8	53881.1	50566.4	54017	34944.4	32094.4	34518.5	36225.3	36898.9	44587.5	50350.9	42346.1	36977.2	42049.5	161015	152125	158519	161009	151702	cluster 6
sp|P35659|DEK_HUMAN	DEK	Protein DEK	56.3	30		303281	312616	293484	287667	286125	99563.1	122058	124567	109143	46423.9	0	0	0	0	0	1.44802e+06	1.42128e+06	1359730	1.37994e+06	1.32974e+06	cluster 6
sp|Q9H089|LSG1_HUMAN	LSG1	Large subunit GTPase 1 homolog	55.8	30		109023	84382.3	59431.3	57868.9	63375.9	70138.3	71876	77550.2	80180.5	96540.9	118223	117535	108239	109200	101425	69566.9	71139.3	89046.9	72608.2	79506.1	cluster 6
sp|Q99661|KIF2C_HUMAN	KIF2C	Kinesin-like protein KIF2C	53.5	30		149032	146315	128874	127158	131769	104534	94076.6	105836	105038	88554.2	143884	145952	139812	165834	131884	239447	242585	235055	244208	249088	cluster 6
sp|Q13618-2|CUL3_HUMAN	CUL3	Isoform 2 of Cullin-3	49.1	30		119856	113321	93148.8	99615.4	93762.1	99988.6	109247	112498	113918	136819	93887.7	82592.7	85357.2	89323.2	76001	95508	96448.1	98049.1	97439.3	95631.4	cluster 6
sp|Q9ULD4|BRPF3_HUMAN	BRPF3	Bromodomain and PHD finger-containing protein 3	37.9	30		55487.8	74584.7	65655.4	86993.9	86688.4	0	0	0	0	0	0	0	0	0	0	134935	147468	149032	158686	141596	cluster 6
sp|O75151|PHF2_HUMAN	PHF2	Lysine-specific demethylase PHF2	36.8	30		88384.3	83772.9	71283.8	0	63294.1	0	0	0	0	0	0	0	0	0	0	202215	202238	191234	208659	203601	cluster 6
sp|Q6P2E9|EDC4_HUMAN	EDC4	Enhancer of mRNA-decapping protein 4	35.8	30		104545	108586	95909.1	104154	101505	127735	132448	141374	127226	116952	68016.7	66892.3	66811.5	69384.6	64774.7	119674	114723	112254	123765	111089	cluster 6
sp|Q13029-2|PRDM2_HUMAN	PRDM2	Isoform 2 of PR domain zinc finger protein 2	32.7	30		0	128850	105727	115734	115491	0	0	0	0	0	0	0	0	0	0	0	70431.4	53101.4	0	0	cluster 6
sp|Q16576|RBBP7_HUMAN	RBBP7	Histone-binding protein RBBP7	77.9	29		979937	944278	968202	751692	731989	765163	715692	703824	747714	896704	694977	671666	647002	645982	412792	674903	707012	685699	694526	690148	cluster 6
sp|P26196|DDX6_HUMAN	DDX6	Probable ATP-dependent RNA helicase DDX6	74.5	29		282299	284584	260788	245623	246340	250445	244286	222924	245068	286600	192911	182316	179072	183115	148006	236512	229199	225346	228551	226650	cluster 6
sp|Q13547|HDAC1_HUMAN	HDAC1	Histone deacetylase 1	71.2	29		820019	869992	713214	707747	700582	453985	461636	475876	506079	547747	630640	638162	672598	641221	609134	1.06325e+06	1.04657e+06	1.02e+06	1.03982e+06	1.01925e+06	cluster 6
sp|Q99986|VRK1_HUMAN	VRK1	Serine/threonine-protein kinase VRK1	70.5	29		231048	188925	161172	155916	150556	0	0	0	0	59178.6	114746	121020	119792	116169	89148.9	985043	1.00936e+06	966820	1.00307e+06	976510	cluster 6
sp|O60216|RAD21_HUMAN	RAD21	Double-strand-break repair protein rad21 homolog	56.3	29		108101	141031	133105	138587	138223	89056.4	88844	80473.6	97624	68995.6	0	0	0	0	134124	359272	330038	333458	352227	335876	cluster 6
sp|Q8WWK9-5|CKAP2_HUMAN	CKAP2	Isoform 3 of Cytoskeleton-associated protein 2	54.3	29		61344.7	53609	0	0	0	0	0	0	0	0	0	602189	567059	621743	0	218095	219844	200543	216498	219455	cluster 6
sp|Q7KZI7-15|MARK2_HUMAN	MARK2	Isoform 15 of Serine/threonine-protein kinase MARK2	51.1	29		67902.2	58632.1	51465	45470.6	45716.3	53938.6	51288.1	51469	52550.6	48059.4	72031.5	72517.7	76569.1	74150.9	40770.3	73676.5	75483.8	70325.8	73766.1	76476.5	cluster 6
sp|Q5T3J3|LRIF1_HUMAN	LRIF1	Ligand-dependent nuclear receptor-interacting factor 1	48.1	29		50700.2	46677.7	33114.4	29927.1	32967.5	0	0	0	0	140534	0	0	0	0	0	155261	153303	159390	161154	166595	cluster 6
sp|O43395|PRPF3_HUMAN	PRPF3	U4/U6 small nuclear ribonucleoprotein Prp3	48	29		213201	221696	197052	199670	198676	186824	194634	213093	201479	170621	216581	222124	231431	237734	213718	172196	188736	170273	189191	188120	cluster 6
sp|P27816-4|MAP4_HUMAN	MAP4	Isoform 4 of Microtubule-associated protein 4	34.7	29		0	0	0	0	0	0	0	0	0	0	0	0	0	0	0	0	0	0	0	0	cluster 6
sp|Q9NVI1|FANCI_HUMAN	FANCI	Fanconi anemia group I protein	33.7	29		110640	115695	122678	119928	123150	117736	129010	134782	131112	83703.9	96733.1	107827	102868	125984	99108.8	192579	186802	184126	201998	186539	cluster 6
sp|Q14671-2|PUM1_HUMAN	PUM1	Isoform 2 of Pumilio homolog 1	33.6	29		330711	276923	218619	222686	238157	186648	181315	215908	213357	243447	448517	294331	325992	283021	483544	216201	207774	195123	196682	195111	cluster 6
sp|Q14671|PUM1_HUMAN	PUM1	Pumilio homolog 1	32.7	29		0	0	0	0	0	0	0	0	0	0	0	0	0	0	0	0	0	0	0	0	cluster 6
sp|Q6PL18|ATAD2_HUMAN	ATAD2	ATPase family AAA domain-containing protein 2	26.9	29		0	41360.8	0	0	43633.5	0	0	0	0	0	0	0	0	0	0	108355	99709.3	103330	107790	102937	cluster 6
sp|Q09472|EP300_HUMAN	EP300	Histone acetyltransferase p300	21.4	29		49578.9	48139.2	35404.5	37665.4	35632.3	46128.8	46837.6	48220.5	49532.3	42003.7	0	29752	25278.9	34468.6	0	66955.6	79429	72994	72635.8	77106.9	cluster 6
sp|P18754|RCC1_HUMAN	RCC1	Regulator of chromosome condensation	74.6	28		320841	439345	350462	377896	352480	68208.2	73803.6	75910.4	73417	40557.4	0	247902	245117	0	67216.2	2.07122e+06	2.13069e+06	2.02794e+06	2.13419e+06	2.00413e+06	cluster 6
sp|Q9NX58|LYAR_HUMAN	LYAR	Cell growth-regulating nucleolar protein	58	28		305838	309626	287436	283743	281931	217083	208742	204879	205445	221495	526655	539319	495387	501115	336149	437372	418351	415022	406704	422977	cluster 6
sp|O00139-1|KIF2A_HUMAN	KIF2A	Isoform 1 of Kinesin-like protein KIF2A	55.1	28		100577	125933	93388.2	97163.1	107405	72419.9	75932.6	81481.4	80760.7	72609.3	121698	112016	104054	111622	123581	249807	235156	225684	237336	241355	cluster 6
sp|Q9UFC0|LRWD1_HUMAN	LRWD1	Leucine-rich repeat and WD repeat-containing protein 1	54.1	28		85002.6	91651	87326.8	85043.1	88928.8	0	0	0	0	0	0	0	0	0	0	371208	354120	353067	353220	349435	cluster 6
sp|Q2NL82|TSR1_HUMAN	TSR1	Pre-rRNA-processing protein TSR1 homolog	46.8	28		172280	186170	161751	152639	162882	168294	188019	210109	204576	163263	166220	177167	170748	165902	204994	204276	220802	210437	208297	201140	cluster 6
sp|O75182-2|SIN3B_HUMAN	SIN3B	Isoform 2 of Paired amphipathic helix protein Sin3b	34.5	28		49996.2	36654.4	43510.7	45715.3	48294.6	49102.4	0	0	0	32360.1	0	95600.4	91139.9	0	0	110026	112756	99656.6	114891	114308	cluster 6
sp|O94953|KDM4B_HUMAN	KDM4B	Lysine-specific demethylase 4B	34	28		0	0	39799.9	0	0	0	254156	218975	241299	0	0	0	0	0	0	137481	136427	145070	144019	133686	cluster 6
sp|Q8WYB5|KAT6B_HUMAN	KAT6B	Histone acetyltransferase KAT6B	19.3	28		0	0	0	0	0	0	0	0	0	0	0	0	0	0	0	85484	87100.8	95454.4	91929.3	90519.2	cluster 6
sp|Q9BYW2|SETD2_HUMAN	SETD2	Histone-lysine N-methyltransferase SETD2	16.6	28		50335.7	45419.4	45431.3	44326.6	43322.9	70589.8	60345	63897.7	58768.9	47704.7	46643.6	53518	51747.9	54187	0	56475.3	51357.9	48837.4	54335.9	44948.7	cluster 6
sp|O15347|HMGB3_HUMAN	HMGB3	High mobility group protein B3	73	27		254248	243590	217035	217604	205243	46417.2	51186.2	53957.7	59262.8	60014.2	0	0	0	0	0	785884	756027	709650	794274	750226	cluster 6
sp|P09429|HMGB1_HUMAN	HMGB1	High mobility group protein B1	71.6	27		1.12845e+06	1.07371e+06	887640	830295	785479	465157	416990	420056	441468	595930	313296	286518	247730	255570	137370	4603356	4141980	4.07574e+06	3.96275e+06	3.98358e+06	cluster 6
sp|Q9BTC8-2|MTA3_HUMAN	MTA3	Isoform 2 of Metastasis-associated protein MTA3	69.5	27		237237	285525	245977	254818	248436	219764	215790	220909	212591	203998	166574	181700	179834	182723	157317	307187	274827	261688	279547	274129	cluster 6
sp|Q49A26-5|GLYR1_HUMAN	GLYR1	Isoform 5 of Putative oxidoreductase GLYR1	68.4	27		194222	216723	186317	189762	191599	180444	193430	194628	200285	139482	98394.9	107490	93506.2	95780.1	102130	590307	539395	520677	544728	536240	cluster 6
sp|Q5JVF3|PCID2_HUMAN	PCID2	PCI domain-containing protein 2	67.7	27		227186	233152	219283	216379	208134	188012	188919	188608	194008	191795	226947	211251	221796	227022	170931	181133	181752	174605	187303	172331	cluster 6
sp|P26583|HMGB2_HUMAN	HMGB2	High mobility group protein B2	62.7	27		701863	783458	741383	685232	672579	147286	139290	138856	153576	172390	64038.6	77689.3	73278.5	74670.5	73593.1	4.51595e+06	3.96517e+06	3.98691e+06	3.96028e+06	3.83588e+06	cluster 6
sp|P30419|NMT1_HUMAN	NMT1	Glycylpeptide N-tetradecanoyltransferase 1	62.7	27		133862	216557	180519	187503	197039	207562	215338	227263	207699	155566	166470	145719	145021	146626	177079	256698	252522	250268	263699	259001	cluster 6
sp|Q8IXQ5|KLHL7_HUMAN	KLHL7	Kelch-like protein 7	61.4	27		175756	185347	168338	167472	173134	135274	131707	132112	128604	128300	195172	198095	196550	191935	174674	240474	237913	222120	230108	230044	cluster 6
sp|O75487|GPC4_HUMAN	GPC4	Glypican-4	57.4	27		318976	318328	279552	274554	266099	283367	233579	241647	250295	281306	309102	328915	308811	319606	249207	352915	337271	328152	332977	340383	cluster 6
sp|O00139-2|KIF2A_HUMAN	KIF2A	Isoform 2 of Kinesin-like protein KIF2A	54.1	27		0	0	0	0	0	0	0	0	0	0	0	0	0	0	0	0	0	0	0	0	cluster 6
sp|Q03188|CENPC_HUMAN	CENPC	Centromere protein C	42.3	27		54898.1	53840.3	45978.3	0	49616.2	0	0	0	0	0	0	0	0	0	0	195697	169486	181978	171398	181400	cluster 6
sp|Q9BXA9|SALL3_HUMAN	SALL3	Sal-like protein 3	36.4	27		73915.4	98452.3	96673.1	101837	98602	0	0	0	0	0	84853.3	79252.6	0	95482	0	233757	221366	230140	222174	241096	cluster 6
sp|Q9Y6X9|MORC2_HUMAN	MORC2	ATPase MORC2	35.2	27		85697.7	91728.1	86049.1	80084.7	86990.6	88572.7	90284.8	91126.2	90768.8	67562.3	92846.9	76786.6	71621.5	88872.6	0	165642	154352	150682	170730	156328	cluster 6
sp|Q149N8|SHPRH_HUMAN	SHPRH	E3 ubiquitin-protein ligase SHPRH	24.4	27		0	0	0	0	32679.2	0	0	0	0	0	0	0	0	0	0	117680	117236	121441	129417	115143	cluster 6
sp|P61221|ABCE1_HUMAN	ABCE1	ATP-binding cassette sub-family E member 1	56.1	26		141584	188949	157262	148216	160283	176479	170762	181339	179723	175451	162780	166411	163677	183776	169301	180642	181909	175609	173519	177451	cluster 6
sp|Q9UBD5|ORC3_HUMAN	ORC3	Origin recognition complex subunit 3	49.6	26		166812	113867	102526	102817	115377	73153.1	82000.9	74232.5	63218.3	87702.6	102644	95588.1	121016	122354	88645.8	323466	318728	304650	323764	313604	cluster 6
sp|Q9UPP1-2|PHF8_HUMAN	PHF8	Isoform 2 of Histone lysine demethylase PHF8	43.7	26		81096.5	82666.8	70974.1	65031	65305.4	63492.9	58123.3	60833.7	65587	61335.9	116144	96953.1	98610.1	112829	0	123090	108999	116563	118229	123427	cluster 6
sp|P39880-3|CUX1_HUMAN	CUX1	Isoform 3 of Homeobox protein cut-like 1	28.5	26		70935.1	69954.4	65764.9	59974.3	55856.3	54319.8	51118.4	53343.6	55353.6	63565.8	63603.9	65927.4	70888.9	65806.8	0	68357.1	55507.9	56627.7	61399.1	54177.9	cluster 6
sp|O75530-3|EED_HUMAN	EED	Isoform 3 of Polycomb protein EED	70.8	25		88120.2	118405	106234	106683	102530	70128.4	86580.7	84088.2	81784.1	51729.7	105246	104348	107724	103001	144357	340588	321860	307710	311080	285754	cluster 6
sp|Q99536|VAT1_HUMAN	VAT1	Synaptic vesicle membrane protein VAT-1 homolog	69	25		270502	277713	270841	255184	244732	332834	342758	312440	313634	326050	235841	235843	240379	238572	186305	230868	225034	214462	212474	221030	cluster 6
sp|Q9BY44-3|EIF2A_HUMAN	EIF2A	Isoform 3 of Eukaryotic translation initiation factor 2A	67	25		181936	164383	160577	154750	148582	143756	145597	149313	146766	190040	146566	154557	146771	145609	95685.5	170418	167721	155899	148084	156118	cluster 6
sp|Q96GD4-5|AURKB_HUMAN	AURKB	Isoform 5 of Aurora kinase B	65.1	25		330397	314824	253860	250170	254557	162683	187806	192050	178843	170952	347440	352428	348968	348644	297472	497846	448289	414398	458006	447431	cluster 6
sp|P19447|ERCC3_HUMAN	ERCC3	General transcription and DNA repair factor IIH helicase subunit XPB	54.1	25		0	0	0	68890.4	35308.5	0	0	0	0	0	81784	83862.2	76891.8	89236.3	0	116870	121554	117930	118207	115335	cluster 6
sp|P18887|XRCC1_HUMAN	XRCC1	DNA repair protein XRCC1	48.5	25		119739	120150	97440.5	93441.8	83358.1	132351	129442	124971	133546	162391	79519.6	81374.2	80164.8	76430.2	58454.7	197078	152945	148625	168107	155056	cluster 6
sp|Q8WX92-2|NELFB_HUMAN	NELFB	Isoform 2 of Negative elongation factor B	48.1	25		89726.2	77481.6	81427.1	83168.2	82818.8	72696.5	68535.4	81036.4	72283.1	84032.5	80102.8	81705.5	81205.4	76571	77145.3	85899.3	86669.7	83033.1	79092.7	78981.1	cluster 6
sp|P27448-2|MARK3_HUMAN	MARK3	Isoform 2 of MAP/microtubule affinity-regulating kinase 3	47.9	25		37639.7	33628.5	0	28378.8	0	17237	14708.1	18183.3	0	26443.8	40747.2	39809.9	36816.8	39479.6	0	51544.8	58793.8	62039.3	47658	59212.7	cluster 6
sp|Q96PU4|UHRF2_HUMAN	UHRF2	E3 ubiquitin-protein ligase UHRF2	46.9	25		0	65963.3	43585	46043.7	47637.1	0	0	0	0	0	0	0	0	0	0	153372	152443	146263	154166	156161	cluster 6
sp|Q15361|TTF1_HUMAN	TTF1	Transcription termination factor 1	41	25		0	32726.6	36619.8	40323.8	40703.9	27591.4	33527.9	30190.4	28614.4	0	56010.2	55745.4	51682.7	88221.6	62984.3	104257	71309.8	82584.6	75609	79165.8	cluster 6
sp|P11171-2|EPB41_HUMAN	EPB41	Isoform 2 of Protein 4.1	40.6	25		79516.3	90567.1	87510.9	88845.4	84901.7	109867	109602	122693	116606	116870	88335.7	84508.8	80541.7	87058	66726.2	92054.9	94055.9	86665	82363.4	66547.1	cluster 6
sp|Q14CX7|NAA25_HUMAN	NAA25	N-alpha-acetyltransferase 25, NatB auxiliary subunit	38.8	25		233668	240517	172334	194456	185671	141644	143361	149617	150025	145211	157976	164423	159842	146707	0	322912	309948	323804	308690	301969	cluster 6
sp|Q8IYB3-2|SRRM1_HUMAN	SRRM1	Isoform 2 of Serine/arginine repetitive matrix protein 1	29.9	25		2.00354e+06	1.85857e+06	1.57892e+06	1.54183e+06	1.57527e+06	1.30307e+06	1.23151e+06	1.25907e+06	1.24521e+06	1.33669e+06	1779077	1.92321e+06	1.85102e+06	1.78022e+06	1.14702e+06	1.80725e+06	1628364	1.5891e+06	1.71418e+06	1628407	cluster 6
sp|Q5T8P6-2|RBM26_HUMAN	RBM26	Isoform 2 of RNA-binding protein 26	27.2	25		219186	183783	175328	157035	152180	125419	123117	128100	144364	173023	184151	216901	203635	178046	126791	255222	251711	251760	248789	257290	cluster 6
sp|Q5T8P6-3|RBM26_HUMAN	RBM26	Isoform 3 of RNA-binding protein 26	26.9	25		0	0	0	0	0	0	0	0	0	0	0	0	0	0	0	0	0	0	0	0	cluster 6
sp|Q9NYV4-2|CDK12_HUMAN	CDK12	Isoform 2 of Cyclin-dependent kinase 12	22.9	25		84793.9	77853	58050.1	54897.6	57142	49615.7	47362.5	47201.1	47241.3	55595.4	53569.7	50741.8	48877.8	50356.9	44055.4	77704	88104	87930.5	92876.2	96097.9	cluster 6
sp|Q09028-3|RBBP4_HUMAN	RBBP4	Isoform 3 of Histone-binding protein RBBP4	83.9	24		1.82491e+06	1.86379e+06	1.73651e+06	1.6985e+06	1.69406e+06	1.31991e+06	1.36516e+06	1.36862e+06	1461093	1.35417e+06	1.7873e+06	1.93129e+06	1.875e+06	1.92039e+06	1.45494e+06	2263595	2146526	2.03707e+06	2139987	2.00314e+06	cluster 6
sp|Q09028-2|RBBP4_HUMAN	RBBP4	Isoform 2 of Histone-binding protein RBBP4	80.9	24		0	0	0	0	0	0	0	0	0	0	0	0	0	0	0	0	0	0	0	0	cluster 6
sp|P51858|HDGF_HUMAN	HDGF	Hepatoma-derived growth factor	75.4	24		564552	501682	475854	422879	434059	291126	274688	290522	316503	410383	253446	267207	243958	258451	159438	994022	974522	951396	963716	963776	cluster 6
sp|Q9UBL3-3|ASH2L_HUMAN	ASH2L	Isoform 3 of Set1/Ash2 histone methyltransferase complex subunit ASH2	60.7	24		146759	148675	125439	131761	133705	107207	102749	107011	97967.3	97190.4	84024.6	82803.5	84025.1	86938.3	0	258868	251896	249111	238275	243556	cluster 6
sp|P53350|PLK1_HUMAN	PLK1	Serine/threonine-protein kinase PLK1	56.1	24		128682	170441	148632	152895	149384	116203	121931	129450	115690	100549	177082	180015	179698	170938	171480	183640	178357	192962	187512	186726	cluster 6
sp|Q15291|RBBP5_HUMAN	RBBP5	Retinoblastoma-binding protein 5	51.3	24		330833	432726	342961	346197	338638	206899	207354	222532	240795	163738	260413	269874	274508	269878	247619	582134	620454	616540	603430	590830	cluster 6
sp|Q15910|EZH2_HUMAN	EZH2	Histone-lysine N-methyltransferase EZH2	47.7	24		59602.2	72229.9	68240.9	64588.1	70306.9	0	0	0	0	41735.3	69187	61220	60419.8	65583.7	0	206482	211487	204891	224630	211867	cluster 6
sp|Q9UDT6-2|CLIP2_HUMAN	CLIP2	Isoform 2 of CAP-Gly domain-containing linker protein 2	32.9	24		0	0	0	0	0	0	0	0	0	0	13817874	14919272	0	0	0	816544	736376	822412	881461	884227	cluster 6
sp|O15550|KDM6A_HUMAN	KDM6A	Lysine-specific demethylase 6A	26.8	24		68139.2	81545.8	76975.8	72517.7	77426.3	0	0	0	0	0	0	0	0	0	0	168619	191643	183123	176047	168069	cluster 6
sp|Q6P4R8-3|NFRKB_HUMAN	NFRKB	Isoform 3 of Nuclear factor related to kappa-B-binding protein	26.7	24		0	0	0	0	105364	0	0	0	0	0	0	0	0	0	0	192748	166467	176216	172100	178041	cluster 6
sp|P35609-2|ACTN2_HUMAN	ACTN2	Isoform 2 of Alpha-actinin-2	24.6	24		0	73335.2	69865.6	66114.9	67229.3	48836.6	0	39122.2	49560.6	0	0	0	0	0	86118.1	65174	56966.9	0	0	0	cluster 6
sp|Q9UMN6|KMT2B_HUMAN	KMT2B	Histone-lysine N-methyltransferase 2B	13.4	24		0	0	0	0	0	0	0	0	0	0	0	0	0	0	0	98523.9	90187	96404.3	104629	102290	cluster 6
sp|O43684-2|BUB3_HUMAN	BUB3	Isoform 2 of Mitotic checkpoint protein BUB3	76.7	23		482950	495789	465311	447279	455197	377422	374860	407395	397276	365958	608761	614824	598814	598199	495522	525543	502192	505053	506515	466684	cluster 6
sp|Q8IWS0|PHF6_HUMAN	PHF6	PHD finger protein 6	73.2	23		140891	120488	103408	93095.1	91186.8	45673.5	45336.9	48576.8	48976.8	76226.5	161688	149264	143788	153562	98991.1	263060	272537	262226	269540	264534	cluster 6
sp|Q9Y6E2|BZW2_HUMAN	BZW2	Basic leucine zipper and W2 domain-containing protein 2	60.1	23		84152	115186	106905	101880	112665	88654.9	78124.2	85692.5	74521.5	68222.4	101582	106875	101975	99093.6	91071.7	250857	237468	228582	242689	230834	cluster 6
sp|Q9NPF5|DMAP1_HUMAN	DMAP1	DNA methyltransferase 1-associated protein 1	57.4	23		0	59738.4	65228.3	60657	62925.2	0	0	0	0	0	0	0	0	0	0	179534	160237	172650	183385	173551	cluster 6
sp|Q9UKL0|RCOR1_HUMAN	RCOR1	REST corepressor 1	52.8	23		98533.7	127229	110616	110853	115265	90940.1	92368.1	108023	68175.7	61302.3	95480.1	101943	116317	113000	0	207340	228670	245883	225809	221183	cluster 6
sp|P51116|FXR2_HUMAN	FXR2	Fragile X mental retardation syndrome-related protein 2	50.8	23		34140.5	43795	32980.3	43264.6	40206.7	43346.8	45881.1	50087.5	46309.2	36552.7	0	40372.7	52596.8	0	0	43893.3	53329.2	52616.8	58221.1	55523.8	cluster 6
sp|Q9Y467|SALL2_HUMAN	SALL2	Sal-like protein 2	46.5	23		477788	361691	296126	294363	269622	304170	296309	299530	348982	286311	342319	347943	328771	301436	313120	441573	444472	500323	481459	479354	cluster 6
sp|Q6P1J9|CDC73_HUMAN	CDC73	Parafibromin	46.5	23		98127.1	109955	93616.2	85995.9	91038.8	85820.7	92628.8	101657	99853.8	83922.6	113173	102929	107316	106211	121508	121106	112455	110980	110781	114800	cluster 6
sp|Q13616|CUL1_HUMAN	CUL1	Cullin-1	38.4	23		92012.3	67554.6	61443.5	67081.9	60156.7	67778.1	69696.1	67761.4	65727.6	67296.8	0	52779.8	37911.7	50061	47116	77674.7	87185.6	93043	94928.1	84543.3	cluster 6
sp|Q9P2N5|RBM27_HUMAN	RBM27	RNA-binding protein 27	29.1	23		85252.6	86324	70740.9	79888.7	71394.5	53585.7	47477.3	56328.4	58560.1	54113.7	89612.3	92795.2	85596	95751.6	66604.4	88349.5	75711.9	82927.4	84626.5	79368.9	cluster 6
sp|Q2KHR3|QSER1_HUMAN	QSER1	Glutamine and serine-rich protein 1	20.6	23		0	0	0	0	0	0	0	0	0	0	0	0	0	0	0	137763	125085	119077	132860	121679	cluster 6
sp|Q7Z333-3|SETX_HUMAN	SETX	Isoform 3 of Probable helicase senataxin	13.3	23		54409.9	52147.8	50611.9	0	51559.8	46101	42094.6	37834.7	47549.2	48158.8	92801.7	103916	100803	89914.9	0	0	65267.8	64700.9	0	65037.8	cluster 6
sp|Q9Y657|SPIN1_HUMAN	SPIN1	Spindlin-1	76.7	22		335866	289070	266049	268456	239442	78766.3	77903.8	83994.2	83050.8	74355.3	233232	227280	213842	226609	165889	888138	845440	850958	869023	862391	cluster 6
sp|P45973|CBX5_HUMAN	CBX5	Chromobox protein homolog 5	71.7	22		1.14452e+06	1.03897e+06	923019	890709	893014	179265	181489	207897	193402	178209	655740	644580	652416	638267	451560	3.7959e+06	3.79989e+06	3.73021e+06	3.96715e+06	3.74722e+06	cluster 6
sp|P39748|FEN1_HUMAN	FEN1	Flap endonuclease 1	63.9	22		278788	308823	267939	272989	257553	193781	209854	221483	222592	225795	167045	206490	170077	188459	146188	550201	533953	528657	590337	548508	cluster 6
sp|Q7L190|DPPA4_HUMAN	DPPA4	Developmental pluripotency-associated protein 4	62.5	22		432088	639375	519999	533306	518301	108917	121230	129555	127592	92519.7	148427	159464	168588	160821	125370	2.35089e+06	2.16668e+06	2.16748e+06	2172532	2.07622e+06	cluster 6
sp|P23193|TCEA1_HUMAN	TCEA1	Transcription elongation factor A protein 1	61.8	22		214582	159312	139248	141433	150876	138173	141850	147946	143139	201598	176967	173878	162177	151122	115890	265154	231812	229051	227837	236370	cluster 6
sp|Q9Y483|MTF2_HUMAN	MTF2	Metal-response element-binding transcription factor 2	54.8	22		44538.3	32443.2	24608.9	19508.8	21036.4	0	0	0	0	0	0	0	0	0	0	144925	143254	131068	119898	134038	cluster 6
sp|Q8N7H5-3|PAF1_HUMAN	PAF1	Isoform 3 of RNA polymerase II-associated factor 1 homolog	52.2	22		42169.7	93965.3	67077.8	65126	73826.1	80242.3	84885.7	101458	103924	49438	86715.5	75383.5	79771.7	86492.4	125865	67277.7	59235.5	77909	79417.1	66705.1	cluster 6
sp|Q15542|TAF5_HUMAN	TAF5	Transcription initiation factor TFIID subunit 5	49.6	22		0	49142.1	48324	56529.1	53813.8	0	0	0	0	0	0	0	0	0	0	118756	140625	136737	130382	129305	cluster 6
sp|Q8TAF3-3|WDR48_HUMAN	WDR48	Isoform 3 of WD repeat-containing protein 48	47.8	22		55072	66370.3	0	88926.9	119052	53408.6	91293.8	91927.1	72345.8	54268.6	61061.1	66093.9	72988.2	111146	74428.5	84471.6	96463.9	91248.4	102985	104006	cluster 6
sp|Q7L1Q6-3|BZW1_HUMAN	BZW1	Isoform 3 of Basic leucine zipper and W2 domain-containing protein 1	42.2	22		89284.7	79508.3	79866.8	78090.8	75008.6	53495.9	48626.7	50952.7	54741.6	58115.9	82109.9	83824.4	85277.4	85331.1	88275.1	207306	196615	182463	191430	183240	cluster 6
sp|Q9BW19|KIFC1_HUMAN	KIFC1	Kinesin-like protein KIFC1	40.7	22		41212.6	38599.8	34753.8	35849.3	34543.7	16412.8	16687	17932.9	17359.7	20446.5	0	0	0	0	30624.7	135832	123655	128486	133442	129211	cluster 6
sp|Q86WJ1-4|CHD1L_HUMAN	CHD1L	Isoform 4 of Chromodomain-helicase-DNA-binding protein 1-like	40.3	22		68035.9	50476.2	48616.1	42241	39122.3	0	0	0	0	26293.3	45358.8	46849.2	45739.6	46525.7	31724.8	112191	111078	109126	116634	112988	cluster 6
sp|Q14739|LBR_HUMAN	LBR	Delta(14)-sterol reductase LBR	30.6	22		474342	484731	444354	386941	386414	149714	135927	134573	136874	188697	226376	221089	208768	216695	144199	1.23006e+06	1.02426e+06	987433	997242	986236	cluster 6
sp|O75132|ZBED4_HUMAN	ZBED4	Zinc finger BED domain-containing protein 4	28.1	22		0	36909.1	38328.8	0	38549.6	47525.5	51430.5	46408.8	45392.5	0	0	0	0	0	0	75624.8	78960.3	73061.6	75742.4	79031.8	cluster 6
sp|P21675-11|TAF1_HUMAN	TAF1	Isoform 2i of Transcription initiation factor TFIID subunit 1	27.7	22		0	76383.1	0	66904.6	0	292517	226396	286639	0	0	0	0	0	0	0	154132	162221	165413	169567	164652	cluster 6
sp|Q9ULL5|PRR12_HUMAN	PRR12	Proline-rich protein 12	19.8	22		0	0	0	0	0	0	0	0	0	0	0	0	0	0	0	94475.7	85868.6	91970.4	99724.2	85081.5	cluster 6
sp|Q9P265|DIP2B_HUMAN	DIP2B	Disco-interacting protein 2 homolog B	19.6	22		0	128694	0	0	126110	88598.2	116126	115147	112144	196432	0	0	0	98568.7	0	70398.6	91279.6	90960.3	80040.7	72888.9	cluster 6
sp|P06493|CDK1_HUMAN	CDK1	Cyclin-dependent kinase 1	67	21		272979	284231	268530	245106	259881	258016	278037	280306	285824	260476	271668	266607	266885	293914	205387	217714	230259	220509	233713	237911	cluster 6
sp|Q9H4M9|EHD1_HUMAN	EHD1	EH domain-containing protein 1	59.2	21		117170	149953	124635	131468	88947.7	107775	114063	150103	124528	120445	105239	67063.3	74529.1	71676.7	0	102249	84018.9	79074.9	104646	98727.2	cluster 6
sp|Q7Z3B4-3|NUP54_HUMAN	NUP54	Isoform 3 of Nucleoporin p54	58	21		123507	134683	109560	115130	107666	109281	126309	123534	124460	123630	102207	109074	102681	105565	107865	179469	169326	165987	175358	180777	cluster 6
sp|Q9Y295|DRG1_HUMAN	DRG1	Developmentally-regulated GTP-binding protein 1	55	21		131708	141436	131030	130664	130781	152599	157251	169314	154260	129729	107261	113256	108722	117153	160003	147448	150294	152626	155124	159889	cluster 6
sp|P49848-3|TAF6_HUMAN	TAF6	Isoform 3 of Transcription initiation factor TFIID subunit 6	52.7	21		0	28652.1	42942.2	33912.4	34051.9	0	0	0	0	0	0	0	0	0	0	99907.7	105998	104074	98787.3	108644	cluster 6
sp|P30260-2|CDC27_HUMAN	CDC27	Isoform 2 of Cell division cycle protein 27 homolog	47.8	21		0	53651.3	64871.5	62730.7	58819.9	0	0	0	0	0	0	0	0	0	0	79939.6	79723.9	80249.4	83437.3	80026.6	cluster 6
sp|Q92613|JADE3_HUMAN	JADE3	Protein Jade-3	38.9	21		0	0	0	0	0	0	0	0	0	0	0	0	0	0	0	102861	104485	102833	101675	100399	cluster 6
sp|Q96QT6|PHF12_HUMAN	PHF12	PHD finger protein 12	37.3	21		0	0	0	0	0	0	0	0	0	0	0	0	0	0	0	83468.1	85464.8	90647.5	97380.1	83696.7	cluster 6
sp|P20585|MSH3_HUMAN	MSH3	DNA mismatch repair protein Msh3	27.4	21		0	88186.4	0	0	121147	0	71996.7	0	0	0	0	0	0	0	0	128327	127403	137929	134609	128399	cluster 6
sp|Q9Y4C1|KDM3A_HUMAN	KDM3A	Lysine-specific demethylase 3A	26.2	21		0	0	0	0	0	0	0	0	0	0	0	0	0	0	0	46366	45231.1	53384.6	54524.6	46944.4	cluster 6
sp|P82094-2|TMF1_HUMAN	TMF1	Isoform 2 of TATA element modulatory factor	25.7	21		75486.7	88777.7	87600.1	75221	83043.2	88004.4	94557.9	75533.7	68897	67510.6	121541	130560	122198	118024	124150	82315.2	108566	102097	107264	98151	cluster 6
sp|Q14191|WRN_HUMAN	WRN	Werner syndrome ATP-dependent helicase	21.4	21		0	0	0	0	0	0	0	0	0	0	0	0	0	0	0	59455.2	71464.3	65833.1	73033.9	79717.2	cluster 6
sp|Q13459-2|MYO9B_HUMAN	MYO9B	Isoform Short of Unconventional myosin-IXb	15.4	21		0	0	0	0	0	0	0	0	0	0	0	0	0	0	0	72339.7	73021.4	80287.7	83366.1	70855.9	cluster 6
sp|P40938|RFC3_HUMAN	RFC3	Replication factor C subunit 3	68	20		122539	126419	109572	105730	102159	85172.2	80913.9	86195.9	86958.9	88176.7	140184	131094	140704	130921	97261.2	135565	136091	132175	137202	137678	cluster 6
sp|P78364|PHC1_HUMAN	PHC1	Polyhomeotic-like protein 1	52.3	20		70000.9	58618.9	53903.9	47725.1	49474	0	0	0	0	31247.7	40852.5	37422	38162	36676.1	0	120539	100705	97451.4	111660	109612	cluster 6
sp|O43663-4|PRC1_HUMAN	PRC1	Isoform 4 of Protein regulator of cytokinesis 1	52	20		62005.3	56056.4	0	0	0	0	0	0	0	0	0	0	0	0	0	140961	143769	143547	142931	140502	cluster 6
sp|Q15554|TERF2_HUMAN	TERF2	Telomeric repeat-binding factor 2	48.7	20		0	38779.1	47303.3	45671.9	43327	191637	0	171164	231747	0	0	0	0	0	0	138061	124448	120259	128796	128881	cluster 6
sp|P56270-2|MAZ_HUMAN	MAZ	Isoform 2 of Myc-associated zinc finger protein	47.7	20		272175	232520	217697	187128	196006	0	0	0	0	34632.4	66508.9	63819.6	63946.8	59977.2	0	959826	893472	832784	839496	846716	cluster 6
sp|Q12800|TFCP2_HUMAN	TFCP2	Alpha-globin transcription factor CP2	45.4	20		200926	285405	258753	279518	283731	130902	172194	171568	163470	62065.4	100187	110271	108164	107389	118237	687838	712059	711400	785102	725474	cluster 6
sp|O75427|LRCH4_HUMAN	LRCH4	Leucine-rich repeat and calponin homology domain-containing protein 4	44.2	20		58400.1	51768	46773.9	45582.3	41241.3	58272.2	61631	68531.5	63224.9	66089.1	46426.1	48270.4	57484.2	55486.7	60941	50126.8	63523.4	62598.7	69271.5	54684.2	cluster 6
sp|O96013|PAK4_HUMAN	PAK4	Serine/threonine-protein kinase PAK 4	44.2	20		0	0	0	0	0	0	0	0	0	0	0	0	0	0	0	71716	75241.3	74032.5	66085.1	68643.1	cluster 6
sp|Q96RE7|NACC1_HUMAN	NACC1	Nucleus accumbens-associated protein 1	43.8	20		162382	101037	57729.7	65932.5	76896.8	65127.4	80613.4	108788	86243.4	87875.2	0	0	0	0	0	216826	218239	230292	231846	242846	cluster 6
sp|Q9NRW7|VPS45_HUMAN	VPS45	Vacuolar protein sorting-associated protein 45	38.8	20		53206.6	52431	52535.7	52982.6	54485.6	65043.9	69162.6	73939.7	73787.9	54399.3	62458.6	68211	69310.1	65184.9	63736.2	71960.1	72346	73107.1	98140.7	75609.9	cluster 6
sp|Q96QZ7-6|MAGI1_HUMAN	MAGI1	Isoform 6 of Membrane-associated guanylate kinase, WW and PDZ domain-containing protein 1	26.1	20		51198.5	47052.2	41552.1	47654.9	40498.9	65678.3	69937.9	68706.3	66011.1	47019.3	26045.7	23549.7	41954.3	32418.6	0	99092.6	78749.4	72876	92881.1	87645	cluster 6
sp|P54132|BLM_HUMAN	BLM	Bloom syndrome protein	25.9	20		0	57160.4	45468.5	48191.6	44502.5	58880.2	63275.1	61521.9	71473.6	41443.7	50062.9	49194.2	58454.2	56196.8	72647.9	57683.4	62095.2	52929	55398.4	60414.6	cluster 6
sp|Q9UPT8|ZC3H4_HUMAN	ZC3H4	Zinc finger CCCH domain-containing protein 4	25.4	20		94288.3	80071.8	69970.3	70318.1	75798.4	70796.6	74150.6	77080.8	72791.7	64466.2	74052.1	76420.4	83388	92475.2	101451	77102.5	80617.8	79853.1	71871.1	89031	cluster 6
sp|A3KN83-2|SBNO1_HUMAN	SBNO1	Isoform 2 of Protein strawberry notch homolog 1	21.8	20		0	127018	115446	114311	114850	65102.7	105939	105435	73678.4	0	116447	152864	152748	134875	66816.1	143536	162892	157365	154016	152136	cluster 6
sp|A6H8Y1-2|BDP1_HUMAN	BDP1	Isoform 2 of Transcription factor TFIIIB component B'' homolog	14.9	20		199862	165064	0	0	0	0	0	0	0	0	0	0	0	0	0	243880	249904	213882	216417	224884	cluster 6
sp|P40424-2|PBX1_HUMAN	PBX1	Isoform PBX1b of Pre-B-cell leukemia transcription factor 1	72.9	19		53837.9	73325.5	55204.6	56887.7	59037.4	0	0	0	0	0	0	0	0	0	0	138085	133567	133462	149214	145263	cluster 6
sp|Q9P016|THYN1_HUMAN	THYN1	Thymocyte nuclear protein 1	72.4	19		186861	217599	178193	186087	178248	80283	84944.5	86674.8	84031.2	65646.4	63387.4	73232.8	77135.9	67778.6	75575.4	503259	456377	476411	499471	473016	cluster 6
sp|Q96EZ8-2|MCRS1_HUMAN	MCRS1	Isoform 2 of Microspherule protein 1	59.8	19		67679.5	55889.5	48943.8	48406.4	59850.9	0	0	0	0	48956.6	75914.4	74444.9	71848.1	80598.7	58673	168748	176879	156263	169030	186868	cluster 6
sp|A6NHQ2|FBLL1_HUMAN	FBLL1	rRNA/tRNA 2'-O-methyltransferase fibrillarin-like protein 1	55.4	19		167428	73279.8	128574	131057	143426	0	0	0	0	0	38541.5	45040.7	35096.5	43451.3	0	58504.8	55173.4	63593.3	56593.5	54645.9	cluster 6
sp|Q9H7Z6|KAT8_HUMAN	KAT8	Histone acetyltransferase KAT8	55	19		62480.4	62532.8	53253	49720.6	50984.9	0	0	0	0	37890.9	73284.3	82640.6	71646.9	75235.7	0	81626.2	70767	75481	77498.3	72681.8	cluster 6
sp|P56270-3|MAZ_HUMAN	MAZ	Isoform 3 of Myc-associated zinc finger protein	48.2	19		0	0	0	0	0	0	0	0	0	0	0	0	0	0	0	0	0	0	0	0	cluster 6
sp|O43293|DAPK3_HUMAN	DAPK3	Death-associated protein kinase 3	46.9	19		10953.7	13762.4	0	0	0	0	0	0	0	0	0	0	0	0	0	83022.9	79754.3	87575.3	86161.1	84495	cluster 6
sp|Q5SY16|NOL9_HUMAN	NOL9	Polynucleotide 5'-hydroxyl-kinase NOL9	45.3	19		366744	391379	334765	333176	343393	131371	140806	151151	137029	105283	437860	431185	441373	450912	411924	470259	418721	450183	478842	456844	cluster 6
sp|Q9BV38|WDR18_HUMAN	WDR18	WD repeat-containing protein 18	44	19		332066	249457	210381	194126	197161	114152	101779	121264	110860	135318	383640	388162	384975	371315	291121	374484	384138	400869	427495	405179	cluster 6
sp|Q9P2K3-3|RCOR3_HUMAN	RCOR3	Isoform 3 of REST corepressor 3	41	19		62424.6	55009	0	0	0	0	0	0	0	0	0	0	0	0	0	99351	96037.9	94519	98444.7	90732.5	cluster 6
sp|Q9NZM5|NOP53_HUMAN	NOP53	Ribosome biogenesis protein NOP53	40.2	19		233959	218051	216103	214831	213257	166949	165868	175980	163348	157500	301700	300853	299406	305214	236425	216704	227110	213930	220257	222851	cluster 6
sp|O94874|UFL1_HUMAN	UFL1	E3 UFM1-protein ligase 1	34.8	19		92835.9	91690	91096.4	90344.1	88315.8	96523.1	99971.6	102672	87175.5	84285.8	64641.5	61491.4	65339	64544.1	0	65198.4	67805.2	71675.2	68875.1	65429.8	cluster 6
sp|Q9H0E9-2|BRD8_HUMAN	BRD8	Isoform 2 of Bromodomain-containing protein 8	34.3	19		0	33428.3	25278.9	28015.1	24757.1	0	32439.7	39716.6	31856	32937.1	0	0	0	0	0	124333	136484	120349	129270	135746	cluster 6
sp|Q8WXA9-2|SREK1_HUMAN	SREK1	Isoform 2 of Splicing regulatory glutamine/lysine-rich protein 1	32.7	19		791058	710235	584734	613276	596587	436400	456832	475759	462918	479272	741792	718525	688120	747758	672828	774911	727793	785564	742884	740990	cluster 6
sp|Q9BVI0|PHF20_HUMAN	PHF20	PHD finger protein 20	32.6	19		0	0	0	0	0	0	0	0	0	0	0	0	0	0	0	192767	214458	202500	208563	216524	cluster 6
sp|Q5SVZ6|ZMYM1_HUMAN	ZMYM1	Zinc finger MYM-type protein 1	27.1	19		81939	66169.1	79141.3	78930.4	73081.6	49001.2	0	78439.2	60149	54520	68798.1	83483.6	78741.7	76341.4	0	97864.5	101008	102215	107834	97199.4	cluster 6
sp|P35250|RFC2_HUMAN	RFC2	Replication factor C subunit 2	70.1	18		158507	153017	129981	140586	138373	123999	120623	126624	128175	110457	167807	168852	158812	157653	144061	165393	171108	168475	173820	164585	cluster 6
sp|P35249|RFC4_HUMAN	RFC4	Replication factor C subunit 4	67.5	18		198972	213813	189445	193186	207634	165334	174350	161995	169401	138215	209299	183226	211083	185701	207934	243026	238860	241260	225844	225013	cluster 6
sp|O95983-2|MBD3_HUMAN	MBD3	Isoform 2 of Methyl-CpG-binding domain protein 3	67.2	18		261017	266284	226693	221645	223006	189769	185856	192231	196606	204398	211356	200602	208699	190946	192497	318845	303697	292288	300486	298933	cluster 6
sp|O75528|TADA3_HUMAN	TADA3	Transcriptional adapter 3	58.6	18		30429.5	50288.1	39319.8	38407.5	44262.4	0	0	0	0	0	0	0	0	0	0	75519.6	83628.7	83346.5	83526.4	84441.2	cluster 6
sp|Q00688|FKBP3_HUMAN	FKBP3	Peptidyl-prolyl cis-trans isomerase FKBP3	58.5	18		343170	287222	282305	262697	259943	291821	268059	267327	275948	346673	262067	271022	255579	273355	177889	338616	311363	298605	301215	309088	cluster 6
sp|Q00059|TFAM_HUMAN	TFAM	Transcription factor A, mitochondrial	55.3	18		236504	273793	259933	238185	235951	193222	184099	190345	176271	170604	189382	193876	207227	216382	150843	402794	369288	355222	367484	367621	cluster 6
sp|Q9Y6E0-2|STK24_HUMAN	STK24	Isoform A of Serine/threonine-protein kinase 24	53.4	18		93821.2	124968	113324	111561	110434	142691	144241	160060	139946	107616	143383	150558	99116.1	158452	101067	95885.4	108168	100810	96966.7	92951.1	cluster 6
sp|Q9BWS9|CHID1_HUMAN	CHID1	Chitinase domain-containing protein 1	53.2	18		57740.7	61095.7	49013.9	44506.6	45741	76361.6	75150.1	84965.6	86579.5	59579.3	32376.9	33716.3	40303	36602.9	53543	68773.8	67553.7	65127.5	73577.1	65954.9	cluster 6
sp|Q96BK5|PINX1_HUMAN	PINX1	PIN2/TERF1-interacting telomerase inhibitor 1	51.2	18		86557.8	95905.2	81897.6	87065.5	84286.5	40507	53734.2	35843.7	38670	38516.2	149188	143275	140506	152820	130869	208271	197965	199035	204809	190453	cluster 6
sp|Q68DK7|MSL1_HUMAN	MSL1	Male-specific lethal 1 homolog	47.9	18		0	0	0	0	0	0	0	0	0	0	0	0	0	0	0	89535.2	96492.4	93836.8	103162	101566	cluster 6
sp|Q8WUB8-2|PHF10_HUMAN	PHF10	Isoform 2 of PHD finger protein 10	40.6	18		184292	170844	261748	187787	0	0	0	0	0	125298	425238	481453	480569	503758	0	321405	354499	325646	382655	376496	cluster 6
sp|P38432|COIL_HUMAN	COIL	Coilin	39.4	18		160444	182275	159428	158864	150853	121058	120634	130564	126396	152169	125187	95955.6	110251	118904	107658	223301	237054	198098	230380	222308	cluster 6
sp|Q96PV6|LENG8_HUMAN	LENG8	Leukocyte receptor cluster member 8	38.8	18		91509	117140	76641	81258.7	87523.5	103208	100759	51601.7	83119.8	56015.5	108802	121912	124733	128887	111921	133807	136720	144746	135043	133150	cluster 6
sp|Q6ZNB6|NFXL1_HUMAN	NFXL1	NF-X1-type zinc finger protein NFXL1	34.1	18		51281.2	41304	40610.2	36790.5	39338.1	48584.5	43253.1	46491.9	39779.3	59963.8	42924.5	47787.9	0	46817.8	0	0	0	0	0	0	cluster 6
sp|P22670|RFX1_HUMAN	RFX1	MHC class II regulatory factor RFX1	30.8	18		72311.8	64295.6	96552.4	73798.1	69406.4	0	0	0	0	0	0	0	0	0	0	234334	249435	250874	253271	243045	cluster 6
sp|Q9NNW5|WDR6_HUMAN	WDR6	WD repeat-containing protein 6	29.2	18		53356.2	52699	49712.5	51102.9	49934.8	49563.1	48562.1	48862.2	51184.6	57431.1	45503.2	45662.6	47532.2	43503.5	0	39129.1	43802	44255.2	41092.9	43728.5	cluster 6
sp|Q9BQF6|SENP7_HUMAN	SENP7	Sentrin-specific protease 7	24.6	18		0	0	0	0	0	0	0	0	0	0	0	0	0	0	0	47334.1	57418.7	59396.2	62820.1	56800.2	cluster 6
sp|Q6P1X5|TAF2_HUMAN	TAF2	Transcription initiation factor TFIID subunit 2	24	18		133049	249559	252059	280401	260840	0	0	0	0	0	0	0	0	0	0	888217	891776	870035	931537	922550	cluster 6
sp|P23468-4|PTPRD_HUMAN	PTPRD	Isoform 4 of Receptor-type tyrosine-protein phosphatase delta	21.4	18		36149.8	54887	61151.8	57591.8	76663.6	0	0	98596.8	0	0	0	50342.2	47929	53107.4	0	0	0	0	0	0	cluster 6
sp|O15054|KDM6B_HUMAN	KDM6B	Lysine-specific demethylase 6B	16.8	18		0	0	0	0	0	0	0	0	0	0	0	0	0	0	0	50183.7	51375.2	49929.2	54527.5	51954.3	cluster 6
sp|P48431|SOX2_HUMAN	SOX2	Transcription factor SOX-2	76.3	17		312478	164000	151272	152828	162515	0	0	0	0	0	0	0	0	0	0	487171	514258	501452	518657	488107	cluster 6
sp|P61964|WDR5_HUMAN	WDR5	WD repeat-containing protein 5	68.9	17		106282	95002.2	92865.5	85148.4	81377	82997.5	72203.1	83428.2	80081.8	106531	86568.1	93882.4	96834.1	91317.9	63315.3	306971	275233	277818	313724	269462	cluster 6
sp|Q6UXN9|WDR82_HUMAN	WDR82	WD repeat-containing protein 82	67.4	17		227928	229041	216346	198786	201403	212364	203434	206697	216231	236216	276006	250962	280097	233396	149192	254677	208890	210310	200834	193265	cluster 6
sp|Q13416|ORC2_HUMAN	ORC2	Origin recognition complex subunit 2	49.7	17		150591	125700	123989	123488	130477	0	0	0	0	79863.2	139355	145018	133577	135565	121556	322422	353114	322486	334486	326827	cluster 6
sp|Q7L2J0|MEPCE_HUMAN	MEPCE	7SK snRNA methylphosphate capping enzyme	46.6	17		63570	76828.2	71047.8	70839.1	67552.7	68365.9	66750.6	70269.8	71931.4	82514.1	71927.9	74405.4	76152.5	88062.4	91516.8	55433.8	56002.2	0	84414.6	85540.2	cluster 6
sp|Q9NS91|RAD18_HUMAN	RAD18	E3 ubiquitin-protein ligase RAD18	43.6	17		40736.4	53616.3	44464.5	42206.2	40270.8	0	0	0	28098.7	34446	70240	60159.9	60041.2	55070.4	53889.8	119503	121532	110691	113081	109193	cluster 6
sp|Q8NHQ9|DDX55_HUMAN	DDX55	ATP-dependent RNA helicase DDX55	38.5	17		75576	76546.1	68794.8	74105	75361.9	71701.3	79038.4	80987.8	85457.2	65634.6	114187	114864	114891	106518	96653	80975.3	88307.6	80294.3	84546.3	85758.6	cluster 6
sp|Q8IUF8-4|RIOX2_HUMAN	RIOX2	Isoform 4 of Ribosomal oxygenase 2	37.5	17		0	74291.1	79236.6	61685.1	57629.5	0	0	0	84950.6	0	46459.5	44342.4	41903.2	43385.3	0	81412.2	86610.9	80653.5	88694.5	73964.5	cluster 6
sp|Q9NQC1-2|JADE2_HUMAN	JADE2	Isoform 2 of E3 ubiquitin-protein ligase Jade-2	34.5	17		0	0	0	0	0	0	0	0	0	0	0	0	0	0	0	108687	100440	92830.3	103723	93012.1	cluster 6
sp|Q13033|STRN3_HUMAN	STRN3	Striatin-3	30.1	17		49205.7	49582.9	50731.7	53036.4	52390.6	60091.9	57548.7	57534.7	58609.8	45364.2	0	0	0	0	0	0	338858	0	441542	544474	cluster 6
sp|O00268|TAF4_HUMAN	TAF4	Transcription initiation factor TFIID subunit 4	30	17		0	0	0	0	0	0	0	0	0	0	0	0	0	0	0	78594.4	76767.2	81013.9	86478.8	79896.2	cluster 6
sp|Q01433|AMPD2_HUMAN	AMPD2	AMP deaminase 2	27.3	17		66584.8	64814.3	0	0	62650.5	63803.9	58829.9	62152.6	59972.1	65338.7	0	0	0	0	0	0	0	0	0	0	cluster 6
sp|Q6IQ32|ADNP2_HUMAN	ADNP2	Activity-dependent neuroprotector homeobox protein 2	25.1	17		63660.2	47888.5	29623.3	30789	30801.5	0	0	0	0	0	0	0	0	0	0	150306	144775	143222	153299	155544	cluster 6
sp|Q9C0A6|SETD5_HUMAN	SETD5	Histone-lysine N-methyltransferase SETD5	18.9	17		0	80550.3	58846.1	57711.3	59201.3	0	147869	158290	150769	0	0	0	0	0	0	198160	186986	168634	177587	165074	cluster 6
sp|Q9ULK4-3|MED23_HUMAN	MED23	Isoform 3 of Mediator of RNA polymerase II transcription subunit 23	18.8	17		0	0	0	0	0	51929.5	55712.9	39821.5	49055.2	0	0	0	0	0	0	0	0	0	56202.3	43767.7	cluster 6
sp|P82979|SARNP_HUMAN	SARNP	SAP domain-containing ribonucleoprotein	72.9	16		414532	626756	479183	491320	487530	387812	429239	468930	499517	453175	360485	312844	290049	340766	244136	1440847	1.22863e+06	1.26377e+06	1.30306e+06	1.26731e+06	cluster 6
sp|P50750-2|CDK9_HUMAN	CDK9	Isoform 2 of Cyclin-dependent kinase 9	51.9	16		64269.5	92529.6	77546.2	78725.8	79192.8	83853.7	87070.1	97027.3	101670	62033.1	75239.4	74646.2	92947.8	82605.5	110343	98630.7	98580.6	85470.1	96798.2	92880.1	cluster 6
sp|Q14161-3|GIT2_HUMAN	GIT2	Isoform 3 of ARF GTPase-activating protein GIT2	44.9	16		63215	0	228414	190282	195704	0	0	0	0	0	0	0	0	0	0	612849	284251	215911	216798	190052	cluster 6
sp|Q9UIS9-9|MBD1_HUMAN	MBD1	Isoform 9 of Methyl-CpG-binding domain protein 1	43.2	16		0	75432.1	0	0	0	0	0	0	0	0	0	0	0	0	0	130080	137155	133429	145836	140751	cluster 6
sp|Q9H4L4|SENP3_HUMAN	SENP3	Sentrin-specific protease 3	41.3	16		151606	142089	153406	140188	145233	98465.5	98819.2	103730	92869.9	83341.4	153253	149556	143671	150441	144172	136121	140961	133262	148288	144855	cluster 6
sp|Q8WUA2|PPIL4_HUMAN	PPIL4	Peptidyl-prolyl cis-trans isomerase-like 4	40.9	16		82621.2	118349	103315	107022	114063	116172	123199	125251	126087	102906	105154	100176	107077	102005	102130	76616.9	75106.2	92312.5	100444	78089	cluster 6
sp|O00255-2|MEN1_HUMAN	MEN1	Isoform 2 of Menin	40.8	16		84247.4	76470.5	54719.2	65826.1	74764	0	0	0	0	0	0	0	0	0	0	304904	294516	317116	325764	309864	cluster 6
sp|Q9H334-8|FOXP1_HUMAN	FOXP1	Isoform 8 of Forkhead box protein P1	40	16		0	0	0	0	0	0	0	0	0	0	0	0	0	0	0	97416.4	98125.2	94352.2	91702.9	96682.1	cluster 6
sp|P85037|FOXK1_HUMAN	FOXK1	Forkhead box protein K1	37.4	16		108374	99785.2	83308.4	93312.3	92627.2	0	0	0	0	0	0	0	0	0	0	132546	144547	125354	133458	149769	cluster 6
sp|Q7Z589-2|EMSY_HUMAN	EMSY	Isoform 2 of BRCA2-interacting transcriptional repressor EMSY	18.4	16		28493.9	0	48103.5	45853.1	46949.3	113771	0	101519	95577.4	81660.3	0	0	0	0	33640.5	110162	147138	136443	159432	144902	cluster 6
sp|P41567|EIF1_HUMAN	EIF1	Eukaryotic translation initiation factor 1	86.7	15		240450	239622	189932	211478	207255	179320	177184	175906	161958	166715	177079	170440	172033	176215	147382	420673	433208	434072	455342	424233	cluster 6
sp|Q16527|CSRP2_HUMAN	CSRP2	Cysteine and glycine-rich protein 2	75.6	15		326416	290639	233385	224428	228683	148277	126627	147902	137409	210262	294234	271186	260635	244210	162447	243672	248565	239653	235754	241544	cluster 6
sp|Q13185|CBX3_HUMAN	CBX3	Chromobox protein homolog 3	71.6	15		1.85934e+06	1.73493e+06	1.70558e+06	1.71742e+06	1.77827e+06	909628	924167	908932	892844	880465	2.44959e+06	2.54753e+06	2.28653e+06	2398572	1.67583e+06	4.38833e+06	3.56812e+06	3.46707e+06	3.46101e+06	3283144	cluster 6
sp|P24941|CDK2_HUMAN	CDK2	Cyclin-dependent kinase 2	65.4	15		78119.1	82474.5	65110.2	63740	64767.6	50324.6	42895.8	43123.3	47781.3	61614	91594.8	82460	77946.9	82127.7	84388.8	82856.6	64246.3	79733.6	68762.8	77923.9	cluster 6
sp|Q9NRX1|PNO1_HUMAN	PNO1	RNA-binding protein PNO1	61.5	15		160535	161351	153049	146755	143168	87147.6	93547.7	93524.2	97763.2	93675.9	235758	251867	233171	246363	173852	274403	251954	256895	275662	253588	cluster 6
sp|P55145|MANF_HUMAN	MANF	Mesencephalic astrocyte-derived neurotrophic factor	57.1	15		58399.7	103303	98794.4	91173.7	97303.8	97254.7	107655	98824.3	113275	140369	64510.1	51122	50083.3	51142.2	98451.8	186048	169965	162634	170863	177039	cluster 6
sp|Q9NWY4|HPF1_HUMAN	HPF1	Histone PARylation factor 1	55.8	15		0	0	0	0	0	0	0	0	0	0	0	0	0	0	0	71198.9	76581.2	70782.4	69801.3	75807.9	cluster 6
sp|Q96T60|PNKP_HUMAN	PNKP	Bifunctional polynucleotide phosphatase/kinase	52	15		0	65923	16388.3	0	27233.9	0	0	0	0	0	0	0	0	0	0	106240	110551	104139	106738	102277	cluster 6
sp|O43913|ORC5_HUMAN	ORC5	Origin recognition complex subunit 5	51.5	15		0	63805.9	0	0	0	0	0	0	0	0	0	0	0	0	0	179218	178758	181067	200951	188315	cluster 6
sp|Q9UQB9|AURKC_HUMAN	AURKC	Aurora kinase C	50.8	15		49484.5	42856.3	36729.9	36139.1	33926.2	20954.2	0	0	17883.8	25264.4	48921.2	50712.1	50908.1	48193.9	39966.8	79383.5	80709	76871.1	76766.8	76228.3	cluster 6
sp|P50552|VASP_HUMAN	VASP	Vasodilator-stimulated phosphoprotein	48.2	15		79941.7	69690.6	60338.8	57947.3	63577.5	56307.5	56258.4	61094.6	68628.4	65058.1	39790.2	41939.1	45432.1	38425.3	0	69697.7	67767.9	68383.3	65215.2	69538.7	cluster 6
sp|Q92466|DDB2_HUMAN	DDB2	DNA damage-binding protein 2	47.8	15		0	51726.8	57807.2	52048.5	50426.3	0	0	0	0	0	0	0	0	0	0	141896	156312	145755	158548	145998	cluster 6
sp|Q13042-2|CDC16_HUMAN	CDC16	Isoform 2 of Cell division cycle protein 16 homolog	42.3	15		67142.1	58845.1	64293	57112.8	61446.2	51008.3	60435.7	75524.3	68809.6	44518.6	0	0	0	0	0	69073.7	69745.8	83239.2	68525.9	73665.3	cluster 6
sp|Q8NCD3-3|HJURP_HUMAN	HJURP	Isoform 3 of Holliday junction recognition protein	41	15		0	63041.6	0	0	0	58768.3	0	77762.9	39667.5	14894.9	77736.1	73167.5	49870.2	72989.4	0	58759.9	0	60114.5	46085.7	58444.1	cluster 6
sp|P35716|SOX11_HUMAN	SOX11	Transcription factor SOX-11	39.9	15		0	0	0	0	0	0	0	0	0	0	0	0	0	0	0	67841	72387.4	64152.2	64397.2	69308.7	cluster 6
sp|Q9UGN5|PARP2_HUMAN	PARP2	Poly [ADP-ribose] polymerase 2	38.3	15		39721.2	34742.9	32143.7	31246.9	34459.1	0	0	0	0	0	0	0	0	0	0	125207	135392	120383	130712	118892	cluster 6
sp|Q15650|TRIP4_HUMAN	TRIP4	Activating signal cointegrator 1	34.6	15		0	98289.1	94992.6	95060.3	87679.7	0	0	0	0	0	0	0	0	0	0	63384.3	56918.3	66407.1	57852	55992.5	cluster 6
sp|P48380-2|RFX3_HUMAN	RFX3	Isoform 2 of Transcription factor RFX3	33.8	15		0	61162.3	82648.4	86275.7	73969.1	121524	0	0	0	15994.6	0	0	0	0	0	104607	118598	107040	115068	104781	cluster 6
sp|Q9ULV3-5|CIZ1_HUMAN	CIZ1	Isoform 5 of Cip1-interacting zinc finger protein	32.6	15		35311.7	37749.2	0	20077.9	0	0	0	0	0	0	41728.4	48901.5	43637.6	43390.7	0	62479.2	69019.9	70130.6	65183.3	70838.6	cluster 6
sp|O95409|ZIC2_HUMAN	ZIC2	Zinc finger protein ZIC 2	32.1	15		107333	0	0	0	0	0	0	0	0	0	0	0	0	0	0	262142	252224	237188	246182	242308	cluster 6
sp|Q9H9E3|COG4_HUMAN	COG4	Conserved oligomeric Golgi complex subunit 4	31.7	15		0	96014	94037	107808	108165	0	0	0	0	0	0	0	0	0	0	0	0	0	0	0	cluster 6
sp|Q9C040-2|TRIM2_HUMAN	TRIM2	Isoform 2 of Tripartite motif-containing protein 2	28.6	15		62032.3	60890.7	60743.1	60840.1	62623.8	56500.3	55142.6	66085.2	68748	42077.5	0	0	0	0	0	120385	123559	124240	120098	128598	cluster 6
sp|O94901|SUN1_HUMAN	SUN1	SUN domain-containing protein 1	28.4	15		105079	73781.4	94971.6	97471	86463.4	48610.8	63597	61569.2	46730.8	0	148533	120088	108094	0	0	81159.1	69950.1	57704.1	58353.2	57716.3	cluster 6
sp|Q6PJI9|WDR59_HUMAN	WDR59	GATOR complex protein WDR59	25.1	15		0	0	0	0	0	0	0	0	0	38425.2	0	0	0	0	0	61782.1	55833	67243.8	64079.6	62135	cluster 6
sp|P00519-2|ABL1_HUMAN	ABL1	Isoform IB of Tyrosine-protein kinase ABL1	23.2	15		0	56599.1	60436.5	63401.6	60509.1	0	0	0	0	0	0	0	0	0	0	0	0	18322.3	0	0	cluster 6
sp|Q96A65|EXOC4_HUMAN	EXOC4	Exocyst complex component 4	19.8	15		0	177752	267643	267571	300463	259921	0	196826	215468	0	313357	357471	335616	362261	0	264466	309300	395321	300686	284756	cluster 6
sp|O60244|MED14_HUMAN	MED14	Mediator of RNA polymerase II transcription subunit 14	18.8	15		58069	72799.5	57519.5	53107.4	51470.8	49285	51596.4	48497.8	53720	42777.1	53627.2	59572.1	62886.4	60242.4	46593.4	45928.8	45287.4	49495.8	57748	44389.7	cluster 6
sp|Q8TCU6|PREX1_HUMAN	PREX1	Phosphatidylinositol 3,4,5-trisphosphate-dependent Rac exchanger 1 protein	16.8	15		153925	128627	150445	147341	157431	0	178302	165667	161989	0	0	0	0	0	0	141532	167675	157222	175553	165328	cluster 6
sp|Q8IWV7|UBR1_HUMAN	UBR1	E3 ubiquitin-protein ligase UBR1	15.1	15		0	0	0	0	0	0	0	0	0	0	0	0	0	0	0	786076	0	867902	755724	827767	cluster 6
sp|O95477|ABCA1_HUMAN	ABCA1	Phospholipid-transporting ATPase ABCA1	9.6	15		0	0	27766.9	29645.7	28956.3	50140.8	49441.1	57716.2	47547.7	42172.2	80682.4	0	166551	0	51688.7	0	0	0	0	0	cluster 6
sp|Q9ULC4|MCTS1_HUMAN	MCTS1	Malignant T-cell-amplified sequence 1	76.2	14		202518	222301	172228	180411	175357	125952	133862	131105	118717	112347	236730	246583	234348	243473	195607	470227	406638	392965	404941	430213	cluster 6
sp|Q9Y3A5|SBDS_HUMAN	SBDS	Ribosome maturation protein SBDS	71.6	14		100636	105755	103005	91273.3	90422.5	68091.7	67268.7	68403.2	61972.5	72469.4	87359.6	90547.8	82954.4	93642.9	87051.6	145565	164291	135524	161606	145261	cluster 6
sp|P15927|RFA2_HUMAN	RPA2	Replication protein A 32 kDa subunit	71.5	14		205432	325508	230541	241622	234763	196298	194949	216448	226697	209159	168842	174259	205227	181614	195772	430914	404646	424899	437765	409918	cluster 6
sp|Q8TC12|RDH11_HUMAN	RDH11	Retinol dehydrogenase 11	70.1	14		66364.6	96093	81993.6	77495.7	78526.1	95593.1	120945	129804	118393	81301	57832.2	63162.6	71106.7	62410.2	106098	130950	157422	113049	129608	176986	cluster 6
sp|P16104|H2AX_HUMAN	H2AX	Histone H2AX	67.8	14		5959599	5.99369e+06	4.70928e+06	4727016	4468992	251396	297453	257730	217342	266647	432286	423036	377051	320858	217026	5.64656e+06	6.11805e+06	6196016	6329135	5395452	cluster 6
sp|Q9GZZ1|NAA50_HUMAN	NAA50	N-alpha-acetyltransferase 50	61.5	14		85896.3	79152.9	71537.1	69756.7	69399.7	66454.8	70085.6	67073.4	68147.2	72624.9	69315.1	74933.9	74172	78508.9	64611.3	65747.3	61786.9	75031.9	72249.5	67672	cluster 6
sp|P40937|RFC5_HUMAN	RFC5	Replication factor C subunit 5	53.2	14		147722	143718	131730	125544	125998	95362.8	89168.3	96587.3	96220.4	106299	162336	166852	158529	168830	107993	155163	138741	148545	146008	143898	cluster 6
sp|P48059-2|LIMS1_HUMAN	LIMS1	Isoform 2 of LIM and senescent cell antigen-like-containing domain protein 1	49.3	14		0	0	0	0	0	0	0	0	0	0	0	0	0	0	0	63401.8	59143.1	69148.1	76225.5	71553.2	cluster 6
sp|Q9H8M2|BRD9_HUMAN	BRD9	Bromodomain-containing protein 9	45.1	14		0	0	0	0	0	0	0	0	0	0	0	0	0	0	0	208910	201275	195524	215450	211446	cluster 6
sp|O43929|ORC4_HUMAN	ORC4	Origin recognition complex subunit 4	44.3	14		60236.2	67904.2	60314.4	66895.6	67719.2	56858.7	60934.4	65933.4	62364.3	47829.9	71324.6	68677.9	83465.4	72187.4	81438.8	74478.8	75634.2	77910.4	77122.2	80662.6	cluster 6
sp|Q14781|CBX2_HUMAN	CBX2	Chromobox protein homolog 2	41.2	14		0	0	0	0	0	0	0	0	0	0	0	0	0	0	106526	165422	159213	165135	180348	161497	cluster 6
sp|P83111|LACTB_HUMAN	LACTB	Serine beta-lactamase-like protein LACTB, mitochondrial	40.6	14		39463.2	59037.9	27105.4	17308.8	25926.9	51956.7	50719.5	52599.5	56478.8	54623.8	81020.1	81131.4	78471	76357.7	183417	132244	160335	157289	151507	155117	cluster 6
sp|Q13418|ILK_HUMAN	ILK	Integrin-linked protein kinase	40.3	14		44454.8	85109.5	67171.4	73714.2	54055	38920.6	35594	50790.1	41913.6	42922.4	0	0	0	0	0	101345	113624	92321.4	107361	104120	cluster 6
sp|Q9BQ70|TCF25_HUMAN	TCF25	Transcription factor 25	39.5	14		34365.1	42843.5	21841.8	30900.2	32598.8	34039.1	32284.7	26815.5	30681.6	36526.3	32983.4	7627.4	23647.7	37335.6	0	45558.2	49802.2	52532.5	57089.1	55893.3	cluster 6
sp|Q8TAD8|SNIP1_HUMAN	SNIP1	Smad nuclear-interacting protein 1	36.9	14		205717	156764	152976	156478	134282	105891	90510.1	91374.7	99875.5	109860	180202	177187	177431	187620	107747	189707	170780	176570	175064	173265	cluster 6
sp|P11137-4|MTAP2_HUMAN	MAP2	Isoform 4 of Microtubule-associated protein 2	28.8	14		100798	74606.2	73583.1	79223.9	85418	58145.3	45400.9	68813.5	48914.9	55662.5	76385.9	87047.3	83039.6	89052.4	54376.2	94211.6	117373	97460.1	94157.9	96819.4	cluster 6
sp|Q52LR7|EPC2_HUMAN	EPC2	Enhancer of polycomb homolog 2	27.8	14		0	0	0	0	0	0	0	0	0	0	0	0	0	0	0	130340	123502	117729	118727	114624	cluster 6
sp|Q14149|MORC3_HUMAN	MORC3	MORC family CW-type zinc finger protein 3	27.6	14		73151.6	92216.6	62165.4	0	60847.8	64104.3	63952.6	64305.2	68719.3	73530.5	31443	32045.1	32828.8	36910.4	0	87904.4	86666	82660.8	91662.9	93948.9	cluster 6
sp|Q13127-4|REST_HUMAN	REST	Isoform 4 of RE1-silencing transcription factor	23.6	14		97972.7	84669.5	0	0	0	0	0	0	0	0	0	0	0	0	0	54677.4	64672.6	53910.1	55624.3	52505.2	cluster 6
sp|Q9NPG3-2|UBN1_HUMAN	UBN1	Isoform 2 of Ubinuclein-1	22.6	14		0	0	0	0	0	0	0	0	0	0	0	0	0	0	0	63776.7	68433.1	72542	70494.4	70367.8	cluster 6
sp|Q9H8V3-2|ECT2_HUMAN	ECT2	Isoform 2 of Protein ECT2	21.9	14		49208.4	56636.8	53079.1	46378.3	59376.4	54948.1	51641.9	73192.8	61087.8	39429.8	58670.1	51252.8	60882.9	65136.9	78924.7	70062.8	92905.9	88321.7	81694.6	87767.6	cluster 6
sp|Q8N196|SIX5_HUMAN	SIX5	Homeobox protein SIX5	20.8	14		0	0	0	0	0	0	0	0	0	0	0	0	0	0	0	115729	103331	100254	99223.8	104624	cluster 6
sp|Q6ZU35|CRACD_HUMAN	CRACD	Capping protein inhibiting regulator of actin dynamics	19.5	14		0	65788.5	0	0	0	0	0	0	0	0	0	0	0	0	0	176402	171557	167312	0	184273	cluster 6
sp|Q9UPN6|SCAF8_HUMAN	SCAF8	SR-related and CTD-associated factor 8	18.6	14		62949.2	70861.3	60761.9	67213.9	63446	60049.1	59355.5	58141.4	59031.1	62232.7	58199.2	61585.1	63854.5	60952.4	0	65424.6	64642.6	59560	53425.4	64676.3	cluster 6
sp|O94916-2|NFAT5_HUMAN	NFAT5	Isoform A of Nuclear factor of activated T-cells 5	17.4	14		0	0	0	0	0	0	0	0	0	0	0	0	0	0	0	135883	126337	135848	125429	139491	cluster 6
sp|Q8NDI1-2|EHBP1_HUMAN	EHBP1	Isoform 2 of EH domain-binding protein 1	15.2	14		0	47132.7	31145.2	36882.8	31339.9	49087.3	48660	46901.9	48493.9	0	0	0	0	0	59391.8	0	0	107383	110283	122904	cluster 6
sp|Q8NFU7|TET1_HUMAN	TET1	Methylcytosine dioxygenase TET1	11.9	14		0	0	0	0	0	0	0	0	0	0	0	0	0	0	0	55697.9	73013.9	75864.9	84368	74647.1	cluster 6
sp|O43933|PEX1_HUMAN	PEX1	Peroxisome biogenesis factor 1	11.8	14		0	65532	90997.4	88921.9	0	0	0	0	0	0	0	0	0	0	0	0	0	0	0	0	cluster 6
sp|O94822-3|LTN1_HUMAN	LTN1	Isoform 3 of E3 ubiquitin-protein ligase listerin	11.1	14		0	0	0	0	0	22921.6	0	0	22402.8	28763.6	0	0	0	0	0	1.10947e+06	0	962087	977654	1.0124e+06	cluster 6
sp|Q9BXK1|KLF16_HUMAN	KLF16	Krueppel-like factor 16	83.3	13		0	0	0	121625	217557	0	0	0	0	0	0	0	0	0	0	239959	233723	225175	235179	245645	cluster 6
sp|P05114|HMGN1_HUMAN	HMGN1	Non-histone chromosomal protein HMG-14	70	13		296880	344783	346327	294081	297356	37868.8	34600.2	33747.2	44912.9	45114.2	0	54345.8	0	0	0	905627	867224	883336	846775	953898	cluster 6
sp|P17096|HMGA1_HUMAN	HMGA1	High mobility group protein HMG-I/HMG-Y	61.7	13		1.13795e+06	1.37935e+06	817382	896889	966923	173386	193195	192238	180639	306948	279542	297701	255492	276842	261388	7.41336e+06	6.09771e+06	7.08283e+06	9852799	6.57169e+06	cluster 6
sp|Q7Z7K6|CENPV_HUMAN	CENPV	Centromere protein V	61.5	13		184287	190058	183725	189586	198751	56196.1	62696.6	71448.2	67591.5	73820.1	387460	397821	422855	388887	317263	931876	832147	770086	848963	791814	cluster 6
sp|Q96ES7|SGF29_HUMAN	SGF29	SAGA-associated factor 29	61.1	13		0	0	75420.5	67162.2	68866	0	0	0	0	0	0	0	0	0	0	168358	170571	178369	187358	170145	cluster 6
sp|Q7Z2E3|APTX_HUMAN	APTX	Aprataxin	60.4	13		81599.7	74684.9	0	57080.9	0	0	0	0	0	20351.3	0	0	0	0	0	175713	164089	169579	166234	167748	cluster 6
sp|Q8NFH4|NUP37_HUMAN	NUP37	Nucleoporin Nup37	57.7	13		274158	297683	281477	284513	276105	279334	265956	297562	280856	277148	276258	293286	299557	243260	226885	291722	257530	270080	232690	239801	cluster 6
sp|Q14186|TFDP1_HUMAN	TFDP1	Transcription factor Dp-1	52	13		34154.4	35820	39651.1	37796.8	40616.4	0	0	0	0	0	0	0	0	0	0	78354	83077.4	81242.8	82026	80304.8	cluster 6
sp|P17036|ZNF3_HUMAN	ZNF3	Zinc finger protein 3	48.2	13		0	52383.1	48515.3	51554.1	49911.8	0	0	0	0	0	0	0	0	0	0	102738	89621.3	106711	98520.1	106846	cluster 6
sp|P19793-2|RXRA_HUMAN	RXRA	Isoform 2 of Retinoic acid receptor RXR-alpha	47.7	13		61439.2	36850.7	0	0	0	0	0	0	0	0	0	0	0	0	0	115792	128639	120673	108745	125222	cluster 6
sp|Q01664|TFAP4_HUMAN	TFAP4	Transcription factor AP-4	47	13		121115	102133	174041	140165	164142	0	0	0	0	0	0	0	0	0	0	258793	256552	270239	273998	274721	cluster 6
sp|Q96H22|CENPN_HUMAN	CENPN	Centromere protein N	46.6	13		0	0	0	0	0	0	0	0	0	0	0	0	0	0	0	329875	313549	315992	329306	310180	cluster 6
sp|Q9H5Q4|TFB2M_HUMAN	TFB2M	Dimethyladenosine transferase 2, mitochondrial	45.2	13		100494	98813.8	92795.2	96124.7	95775.8	69037.9	75284.4	78704.3	64703.8	53098.5	95874.1	95913.9	91385.9	96460.8	85072.1	77322.1	78901.5	80355.3	77357.8	76042.5	cluster 6
sp|Q5T230|UTF1_HUMAN	UTF1	Undifferentiated embryonic cell transcription factor 1	43.7	13		175419	124724	98923.4	102290	139152	0	0	0	0	0	0	0	0	0	0	240813	249506	243726	269680	256977	cluster 6
sp|P15336-5|ATF2_HUMAN	ATF2	Isoform 5 of Cyclic AMP-dependent transcription factor ATF-2	43.3	13		0	0	0	0	0	0	0	0	0	0	0	0	0	0	0	116107	115852	120703	123820	117595	cluster 6
sp|Q6SPF0|SAMD1_HUMAN	SAMD1	Atherin	42	13		97732.3	66516.6	72872.8	69499	63224.8	54862.5	32484	52890	55009.7	0	0	0	53564.1	59804.5	0	111883	116753	101350	107932	101244	cluster 6
sp|P28347|TEAD1_HUMAN	TEAD1	Transcriptional enhancer factor TEF-1	40.1	13		90496.8	72974.8	72408.6	70667.3	71406.3	91984.4	88694.9	92690.7	89288.7	96614.3	56427.8	66057	64351.9	0	46648.8	121373	122477	106739	118586	116519	cluster 6
sp|Q15906-2|VPS72_HUMAN	VPS72	Isoform 2 of Vacuolar protein sorting-associated protein 72 homolog	38.2	13		54540.2	54634.3	56274.8	57306.1	56804.6	0	0	0	0	0	0	44734.9	44927.1	49986.5	0	133613	110658	112035	116728	119351	cluster 6
sp|Q96MX3|ZNF48_HUMAN	ZNF48	Zinc finger protein 48	37.2	13		79146.2	64107.2	0	0	0	0	0	0	0	0	0	0	0	0	0	94820.5	97813.3	96170.8	97760.5	88154.9	cluster 6
sp|O15297|PPM1D_HUMAN	PPM1D	Protein phosphatase 1D	31.9	13		0	0	0	0	0	0	0	0	0	0	0	0	0	0	0	96696.6	94491.2	88615.7	98264.8	101040	cluster 6
sp|O60563|CCNT1_HUMAN	CCNT1	Cyclin-T1	31.1	13		36627.6	36039.3	0	0	0	0	0	0	0	29676.5	37108.5	45222.8	0	34067.4	0	0	0	0	0	0	cluster 6
sp|Q99504-5|EYA3_HUMAN	EYA3	Isoform 5 of Eyes absent homolog 3	30.4	13		65914.4	67628.2	67839.5	66081.4	64307.9	57536.9	50516.9	57344.5	51340.4	50864	68165.8	76832.2	74168.7	66438.1	63274.6	74936.3	80604.9	89690.9	84137.8	88318.2	cluster 6
sp|Q14119|VEZF1_HUMAN	VEZF1	Vascular endothelial zinc finger 1	28.8	13		71361.4	44988.1	47751.3	45261.8	48727.3	0	0	0	0	0	0	0	0	0	0	186391	189241	165178	173928	189371	cluster 6
sp|Q9P0U4-2|CXXC1_HUMAN	CXXC1	Isoform 2 of CXXC-type zinc finger protein 1	28.7	13		96925.7	0	0	0	0	0	44783.5	49441	49212	0	0	0	0	0	0	117631	0	0	218046	129523	cluster 6
sp|O96006|ZBED1_HUMAN	ZBED1	E3 SUMO-protein ligase ZBED1	26.9	13		0	58663	0	35839.8	0	0	112184	75908.9	128205	0	0	0	0	0	0	94991.1	100666	104865	100540	99446.1	cluster 6
sp|Q96JB3|HIC2_HUMAN	HIC2	Hypermethylated in cancer 2 protein	24.7	13		0	0	0	0	0	0	0	0	0	0	0	0	0	0	0	232087	215089	204214	224268	211029	cluster 6
sp|Q92830|KAT2A_HUMAN	KAT2A	Histone acetyltransferase KAT2A	24.5	13		102469	32715.9	47082	42179.9	47704.8	0	0	0	0	59042.9	88689.8	77182.2	51510.4	72367.1	0	68461.9	72970.9	74505.6	69797.9	71945.9	cluster 6
sp|Q9Y2X7|GIT1_HUMAN	GIT1	ARF GTPase-activating protein GIT1	23.8	13		0	0	0	0	0	0	0	0	0	0	0	0	0	0	0	45031.8	0	0	37142.2	29937.8	cluster 6
sp|O00203-3|AP3B1_HUMAN	AP3B1	Isoform 2 of AP-3 complex subunit beta-1	23.3	13		38117.9	60376.1	48476.9	49813.6	52884.2	53579.3	62401.9	69319	72946.5	75941.3	63727.4	86211.5	59344.9	62175.2	54003.2	63560	62267.6	58503.8	63172.4	67669.6	cluster 6
sp|Q7L7X3|TAOK1_HUMAN	TAOK1	Serine/threonine-protein kinase TAO1	19.9	13		0	0	0	0	0	0	0	0	0	0	0	0	0	0	0	61380.1	58980	56799.7	49383.8	55615.1	cluster 6
sp|O60524-3|NEMF_HUMAN	NEMF	Isoform 3 of Nuclear export mediator factor NEMF	17.8	13		41289.5	48865.3	33980.8	32267.8	31444.5	0	0	0	0	47879.5	0	0	0	0	0	0	0	0	0	0	cluster 6
sp|P51825-2|AFF1_HUMAN	AFF1	Isoform 2 of AF4/FMR2 family member 1	17.2	13		0	0	0	0	0	0	0	0	0	0	0	0	0	0	0	89612.3	105759	98656.5	100413	95477.9	cluster 6
sp|P10070|GLI2_HUMAN	GLI2	Zinc finger protein GLI2	12.6	13		0	0	0	0	0	0	0	0	0	0	0	0	0	0	0	58447.6	69979.6	73277.9	75330	82560.8	cluster 6
sp|P42694|HELZ_HUMAN	HELZ	Probable helicase with zinc finger domain	11.1	13		85987.5	164415	85936.2	99043.8	93308.2	0	0	0	0	0	0	0	0	0	0	0	0	0	0	0	cluster 6
sp|P41208|CETN2_HUMAN	CETN2	Centrin-2	80.2	12		233485	246248	223470	246825	234992	159788	164462	170104	174163	129214	178891	189362	196905	163318	170088	601704	590964	596670	619900	601937	cluster 6
sp|O60869|EDF1_HUMAN	EDF1	Endothelial differentiation-related factor 1	60.8	12		319699	287070	259277	244619	236296	223847	188241	197229	231022	309260	203674	172489	171764	175900	91769.9	428606	415530	454248	435451	432600	cluster 6
sp|Q8NFH3|NUP43_HUMAN	NUP43	Nucleoporin Nup43	58.2	12		132644	121890	120681	108906	100202	87913.2	96171.5	92290	92108.6	94007.7	112070	113764	114962	114201	101931	84264	89259.7	92619.5	86838.2	87493.5	cluster 6
sp|Q92890-1|UFD1_HUMAN	UFD1	Isoform Long of Ubiquitin recognition factor in ER-associated degradation protein 1	51.5	12		48729.8	94654.6	61099.6	62775.9	65554.1	99462.6	108870	122146	119835	55626.5	61651.3	62908.9	62483.6	61433.1	119970	116192	113189	115200	116840	114374	cluster 6
sp|Q9Y232-2|CDYL_HUMAN	CDYL	Isoform 2 of Chromodomain Y-like protein	48.5	12		0	0	0	0	0	0	0	0	0	0	0	0	0	0	0	36070.9	55162.6	54443.9	39141.7	54714.1	cluster 6
sp|P18615|NELFE_HUMAN	NELFE	Negative elongation factor E	45.5	12		98092.6	94796	89857.6	88283.2	85486.3	83977.3	89933.8	91948.7	108185	82101.3	90161	90051.3	92465.8	89174.7	91738	65345	68043.4	75205	76221.4	78489.4	cluster 6
sp|Q9ULX3|NOB1_HUMAN	NOB1	RNA-binding protein NOB1	44.2	12		54781.1	69193.1	52944.2	55462.5	53649.3	55741.6	56766.4	66059.4	66670.5	31724.7	45727.9	0	49906	38545.4	0	43812.6	46558.1	48236.2	53148.2	42663.4	cluster 6
sp|P40123|CAP2_HUMAN	CAP2	Adenylyl cyclase-associated protein 2	42.3	12		45951	54917.7	50464.4	43233.7	41141.6	47364.7	59253.2	54319	64354.3	44107.9	0	0	0	0	0	0	0	0	0	0	cluster 6
sp|Q9BTV5|FSD1_HUMAN	FSD1	Fibronectin type III and SPRY domain-containing protein 1	41.9	12		0	0	0	0	0	0	0	0	0	0	0	0	0	0	0	87717.9	90628.7	103030	103026	108675	cluster 6
sp|O60481|ZIC3_HUMAN	ZIC3	Zinc finger protein ZIC 3	41.3	12		0	0	0	0	0	0	0	0	0	0	0	0	0	0	0	139181	123862	117897	114793	112058	cluster 6
sp|Q71F23|CENPU_HUMAN	CENPU	Centromere protein U	41.1	12		0	0	0	0	0	0	0	0	0	0	0	0	0	0	0	86391.7	82082.1	82772.1	83930	86472.4	cluster 6
sp|Q9NVC6|MED17_HUMAN	MED17	Mediator of RNA polymerase II transcription subunit 17	41	12		0	0	28019	30018	32074.9	26326.6	24957.3	29178.5	28074.5	20774.4	0	0	0	0	0	59468.3	66888.5	65977.6	58523.8	66361.2	cluster 6
sp|Q96EY4|TMA16_HUMAN	TMA16	Translation machinery-associated protein 16	40.4	12		139334	121554	115203	126902	116240	88763.5	101577	100454	96247	73869.5	103652	106241	106805	115876	93660.6	287014	315185	306895	314687	308870	cluster 6
sp|Q8IZP0-10|ABI1_HUMAN	ABI1	Isoform 10 of Abl interactor 1	38.1	12		71197.4	60690.9	65243.8	68349.6	66363.6	70179	78168.7	73073.4	69161	65612	52583.8	64481.8	56510.8	83483.8	61550.9	95999.3	102490	91455.7	106047	95915.3	cluster 6
sp|P20248|CCNA2_HUMAN	CCNA2	Cyclin-A2	37.7	12		30586.5	28557.2	30511.4	28040.6	25246.9	28653.4	0	0	16261.3	23875.7	38184.4	39650.6	38257	45351.5	0	61996.3	67179	65458.1	70723.3	71281.6	cluster 6
sp|Q9BUL5|PHF23_HUMAN	PHF23	PHD finger protein 23	35	12		51950.8	46911.4	37739.9	42676	44412.5	41127.9	43726.1	50616	42218.4	35656.8	56051.1	52007	56066.1	56750.6	67162.6	84567.4	75856.1	71945.3	80998.1	74876.8	cluster 6
sp|Q9Y6J9|TAF6L_HUMAN	TAF6L	TAF6-like RNA polymerase II p300/CBP-associated factor-associated factor 65 kDa subunit 6L	34.9	12		455598	435584	413480	428354	440260	334015	309808	266403	296048	343320	193615	261519	259784	276568	0	769518	726748	704219	741233	701194	cluster 6
sp|Q5FBB7|SGO1_HUMAN	SGO1	Shugoshin 1	34.2	12		62375.7	63959.9	61876.6	60538.7	61185.9	62427.8	62582.7	63385.7	58916.6	50168.8	43275.9	44078.9	0	48468.4	0	85975.1	84970.4	86477.6	89609.8	78528.6	cluster 6
sp|Q9UIF7-3|MUTYH_HUMAN	MUTYH	Isoform Alpha-3 of Adenine DNA glycosylase	30.5	12		53074.8	50870.7	0	0	0	0	0	0	0	22261.9	0	0	0	0	0	80282	82487.1	89407.1	92113.1	87053.1	cluster 6
sp|Q9UJC3-2|HOOK1_HUMAN	HOOK1	Isoform 2 of Protein Hook homolog 1	29.6	12		0	14701.2	16635.8	18590.1	16012.4	19929.3	20788.7	18238.2	17188.8	27514.9	0	0	0	0	0	0	0	0	0	0	cluster 6
sp|Q8NC56|LEMD2_HUMAN	LEMD2	LEM domain-containing protein 2	28.6	12		41616.6	94806.6	81646.5	78548	90189.5	73331.6	84698.7	98402.4	80653	86724.7	0	0	0	0	0	115764	118181	103074	114912	86132.8	cluster 6
sp|Q9Y450|HBS1L_HUMAN	HBS1L	HBS1-like protein	28.2	12		103841	87512.4	0	0	0	0	0	0	0	59261	0	0	0	0	0	68447.2	77161.2	87767.9	86648.8	83434.1	cluster 6
sp|Q5VVJ2|MYSM1_HUMAN	MYSM1	Histone H2A deubiquitinase MYSM1	25.7	12		0	45704.5	0	36482.3	0	0	0	0	0	0	52697.8	47854.7	0	64686	0	63509.3	61638	71147.8	72331	64932.7	cluster 6
sp|Q7Z2Z2|EFL1_HUMAN	EFL1	Elongation factor-like GTPase 1	25.3	12		0	192077	136587	133297	128030	0	0	0	0	337029	0	0	0	0	0	497429	0	0	271668	297792	cluster 6
sp|Q8TF01|PNISR_HUMAN	PNISR	Arginine/serine-rich protein PNISR	23.5	12		208088	156631	140870	170732	161284	197087	182704	176813	167347	164247	167909	186029	204484	185477	0	224528	132967	143244	171348	159205	cluster 6
sp|Q9BRD0|BUD13_HUMAN	BUD13	BUD13 homolog	22.3	12		39695.5	35379.4	28515.3	32626.3	33871.4	0	0	51283.3	0	18192	63936.8	54691.7	62420.6	57382.5	52010.5	51821.1	45794.9	0	0	0	cluster 6
sp|O15068-2|MCF2L_HUMAN	MCF2L	Isoform 2 of Guanine nucleotide exchange factor DBS	22.3	12		0	59760.9	96775.4	104874	90355.2	0	0	0	0	0	0	0	0	0	0	0	0	107831	0	99188.7	cluster 6
sp|Q9HBE1-2|PATZ1_HUMAN	PATZ1	Isoform 2 of POZ-, AT hook-, and zinc finger-containing protein 1	22.2	12		90590.6	94005.8	0	89129.3	87008.2	92315.2	0	90602.5	83701.1	89343.3	0	0	0	0	0	106504	118143	116184	103999	115735	cluster 6
sp|Q7L622|G2E3_HUMAN	G2E3	G2/M phase-specific E3 ubiquitin-protein ligase	22.2	12		0	0	0	0	0	0	0	0	0	0	0	0	0	0	0	67702.5	67778.3	64314	69184	73999.7	cluster 6
sp|Q96J02-2|ITCH_HUMAN	ITCH	Isoform 2 of E3 ubiquitin-protein ligase Itchy homolog	21.8	12		0	56369.9	47800.6	43728	46891.7	65676.2	77642.8	75107.7	66698.3	46381.1	0	0	0	0	0	0	0	355690	442520	478496	cluster 6
sp|Q9HAW4-2|CLSPN_HUMAN	CLSPN	Isoform 2 of Claspin	16.9	12		0	115356	183007	141652	158650	88054.8	82773.8	0	93367	0	0	0	0	0	0	0	0	0	0	0	cluster 6
sp|Q8N1G1|REXO1_HUMAN	REXO1	RNA exonuclease 1 homolog	13.9	12		0	0	0	0	0	0	0	0	0	0	0	0	0	0	0	175336	191034	190811	201749	199208	cluster 6
sp|P10071|GLI3_HUMAN	GLI3	Transcriptional activator GLI3	13.2	12		0	0	0	0	0	0	0	0	0	0	0	0	0	0	0	108178	111311	106820	118345	123132	cluster 6
sp|Q9H7Z3|NRDE2_HUMAN	NRDE2	Nuclear exosome regulator NRDE2	11.3	12		0	0	0	0	0	0	0	0	0	0	0	0	0	0	0	112910	0	132678	0	137913	cluster 6
sp|P53355-3|DAPK1_HUMAN	DAPK1	Isoform 3 of Death-associated protein kinase 1	10.5	12		36514.3	0	0	0	0	0	26054.9	26675.7	30031.6	33379.3	33021.5	34881.2	35806.9	33703.9	0	0	0	0	0	0	cluster 6
sp|O60739|EIF1B_HUMAN	EIF1B	Eukaryotic translation initiation factor 1b	82.3	11		252799	272573	237420	217550	214426	172520	161405	193630	210677	210690	0	0	0	0	0	323550	337340	330968	336399	352878	cluster 6
sp|P09132|SRP19_HUMAN	SRP19	Signal recognition particle 19 kDa protein	67.4	11		0	0	0	0	0	31375.6	57324.3	35976.8	50494.3	67855.9	37502.7	36875.3	44532.4	36105.9	54801.6	32818.8	41555.2	43973.4	51781	42303.7	cluster 6
sp|P63208|SKP1_HUMAN	SKP1	S-phase kinase-associated protein 1	66.9	11		448252	562508	465264	436492	445297	472540	444835	494725	480521	467448	318106	309825	298092	318352	248205	382439	389996	365202	378012	390758	cluster 6
sp|P17096-2|HMGA1_HUMAN	HMGA1	Isoform HMG-Y of High mobility group protein HMG-I/HMG-Y	57.3	11		4.77973e+06	4.19995e+06	2.81644e+06	3.47479e+06	3.15733e+06	0	0	0	0	0	0	0	0	0	0	15588532	12731477	14686486	14057286	15243804	cluster 6
sp|Q96FF9|CDCA5_HUMAN	CDCA5	Sororin	57.1	11		0	78574.3	34920.7	36557	39129	0	0	0	0	0	0	0	0	0	0	187616	175790	169455	177696	174205	cluster 6
sp|O95716|RAB3D_HUMAN	RAB3D	Ras-related protein Rab-3D	53	11		0	49088.9	0	0	0	0	28963.1	70316.9	37054	0	0	0	0	0	0	0	0	0	0	0	cluster 6
sp|P13051|UNG_HUMAN	UNG	Uracil-DNA glycosylase	52.7	11		120060	79191.6	61133.2	59785.8	58421	0	0	0	0	56956.6	0	0	0	0	52348.1	117945	106535	89263.3	118912	91889.3	cluster 6
sp|P17028|ZNF24_HUMAN	ZNF24	Zinc finger protein 24	52.4	11		36131.2	35260.7	0	34790.2	0	0	0	0	0	0	36189.6	40540.2	40704.6	36488.4	0	135160	139998	134428	142680	136572	cluster 6
sp|P49841-2|GSK3B_HUMAN	GSK3B	Isoform 2 of Glycogen synthase kinase-3 beta	43.3	11		35308.2	36567.7	32007.2	35364	35360.3	30328.5	37148.6	31782.7	30936.1	29339.9	45070	51752.8	57657.4	52349.5	43851.8	32090.9	41400.8	41450.4	41654.3	43817.8	cluster 6
sp|O15370|SOX12_HUMAN	SOX12	Transcription factor SOX-12	41	11		0	0	0	0	0	0	0	0	0	0	0	0	0	0	0	61560.9	53736.7	48282.5	54307.8	48618.1	cluster 6
sp|Q12834|CDC20_HUMAN	CDC20	Cell division cycle protein 20 homolog	39.9	11		84108.8	156625	103752	110187	103780	119179	111334	126813	126939	104046	114046	127013	85354.1	129804	116949	155982	140280	149393	148681	143005	cluster 6
sp|P41212|ETV6_HUMAN	ETV6	Transcription factor ETV6	39.4	11		82835	84587.7	78646.8	84998.6	82370.8	67460.5	55822.7	63269.2	66559.2	56763	71610.2	76089.9	80085.1	71853.1	46307.4	81961.8	94521.9	96296.5	93063.4	75799.5	cluster 6
sp|P41240|CSK_HUMAN	CSK	Tyrosine-protein kinase CSK	38.7	11		37156.8	0	93214.5	82329.3	71284.8	0	0	0	0	22722.3	0	0	0	0	0	0	0	0	0	0	cluster 6
sp|P17544-1|ATF7_HUMAN	ATF7	Isoform 6 of Cyclic AMP-dependent transcription factor ATF-7	37.9	11		74849.2	77219.9	0	0	0	57597.3	56040.3	50705	65377	65736.8	0	0	0	0	0	50688.1	45294.7	45198.1	46284.2	43006.7	cluster 6
sp|Q9H5J0|ZBTB3_HUMAN	ZBTB3	Zinc finger and BTB domain-containing protein 3	37.1	11		60407	62966.9	55110	49512.2	45113.1	0	0	0	0	30528.8	57456.7	59551.7	56735.3	59367	0	41776.4	49018.8	47875.2	53945.5	51361.5	cluster 6
sp|P40425|PBX2_HUMAN	PBX2	Pre-B-cell leukemia transcription factor 2	36.3	11		0	0	0	0	0	0	0	0	0	0	0	0	0	0	0	51205.9	59395.4	52842.8	46436.9	51765.7	cluster 6
sp|Q96S94|CCNL2_HUMAN	CCNL2	Cyclin-L2	35.2	11		0	100083	68411.8	84773.7	87907.9	91783.6	114257	108072	118053	72619.2	60923.8	24539.3	59800.8	0	0	153612	164536	137345	156368	167602	cluster 6
sp|Q01167-2|FOXK2_HUMAN	FOXK2	Isoform 2 of Forkhead box protein K2	35.2	11		0	0	0	0	0	0	0	0	0	0	0	0	0	0	0	54244.8	50928.9	54162.3	50395.2	51642.1	cluster 6
sp|Q9BVL2-2|NUP58_HUMAN	NUP58	Isoform 2 of Nucleoporin p58/p45	34	11		0	47519.1	60664	54934.8	61444.3	0	0	0	0	0	0	0	0	0	0	0	0	0	0	0	cluster 6
sp|Q96F86|EDC3_HUMAN	EDC3	Enhancer of mRNA-decapping protein 3	33.9	11		93887.4	101302	85312.5	88043.5	83030.6	95084.3	92008.5	85803.2	82071.1	77528.3	89340.9	98298	82727.5	92709.3	86203.2	89248	85545.2	85277.1	84152.1	79830.3	cluster 6
sp|Q9H0W8-2|SMG9_HUMAN	SMG9	Isoform 2 of Protein SMG9	33.7	11		0	40530.6	22800.7	33884.5	36529.3	0	0	0	0	0	0	0	0	0	0	0	0	0	0	0	cluster 6
sp|Q9Y5X1|SNX9_HUMAN	SNX9	Sorting nexin-9	30.4	11		36162.9	47618.5	34950.9	38127.6	37667.7	36478.7	39845	42837.9	44929.6	33776	28451.5	26092.2	28825.4	31471.1	44084	78191.2	77956.3	86897.5	76495.1	78331.9	cluster 6
sp|O00257|CBX4_HUMAN	CBX4	E3 SUMO-protein ligase CBX4	29.1	11		0	0	0	0	0	0	0	0	0	0	0	0	0	0	0	57241	54406.4	55512.8	60471.8	65118.3	cluster 6
sp|O75529|TAF5L_HUMAN	TAF5L	TAF5-like RNA polymerase II p300/CBP-associated factor-associated factor 65 kDa subunit 5L	29	11		0	0	0	0	0	0	0	38482.6	39376.6	0	0	0	0	0	0	71168.1	70238.9	68775.6	64386.6	65321.7	cluster 6
sp|Q9BTA9|WAC_HUMAN	WAC	WW domain-containing adapter protein with coiled-coil	28.7	11		45470.9	42160.3	23075.2	22797.4	15197.4	0	0	0	0	22394.4	38032.6	0	0	0	0	0	0	0	0	0	cluster 6
sp|O00311|CDC7_HUMAN	CDC7	Cell division cycle 7-related protein kinase	27.7	11		0	42713.4	47766.5	44163.3	48178.9	0	0	0	0	82036.6	53902	55793.1	62335.3	61888.2	0	0	0	0	0	0	cluster 6
sp|Q96T25|ZIC5_HUMAN	ZIC5	Zinc finger protein ZIC 5	26.4	11		0	0	0	0	0	0	0	0	0	0	0	0	0	0	0	32263.1	62342	68539.6	70410.4	76926.6	cluster 6
sp|Q9NYB9-2|ABI2_HUMAN	ABI2	Isoform 2 of Abl interactor 2	26.1	11		80162.2	74605.4	0	0	0	80621.4	0	89429.8	66229.7	73030.9	0	0	0	0	0	85351.3	96414.1	75999.8	95609.9	79553.7	cluster 6
sp|Q9Y6W5|WASF2_HUMAN	WASF2	Wiskott-Aldrich syndrome protein family member 2	24.3	11		78086.8	81977.7	75798.5	77544.5	77267.4	83604.6	0	0	0	80259	0	0	0	0	75382	85417.4	101066	105049	102673	103638	cluster 6
sp|P33897|ABCD1_HUMAN	ABCD1	ATP-binding cassette sub-family D member 1	22.1	11		0	0	0	0	0	0	43775.7	0	40481.1	48238.4	0	0	0	0	0	0	0	0	0	0	cluster 6
sp|Q9Y6Q3-2|ZFP37_HUMAN	ZFP37	Isoform 2 of Zinc finger protein 37 homolog	20.5	11		0	0	0	0	0	0	0	0	0	0	0	0	0	0	0	51051.8	55626.9	47812.8	57544.7	52163.8	cluster 6
sp|P08047-3|SP1_HUMAN	SP1	Isoform 3 of Transcription factor Sp1	19.3	11		72734.1	78549.1	0	0	0	0	0	0	0	0	0	0	0	0	0	188381	205716	198411	216028	196773	cluster 6
sp|Q5VWQ0|RSBN1_HUMAN	RSBN1	Lysine-specific demethylase 9	18.6	11		0	0	0	0	0	0	0	0	0	0	0	47341.6	60349.7	0	57272.7	46970.3	42751.4	46422.7	52298.3	48595.4	cluster 6
sp|O43909|EXTL3_HUMAN	EXTL3	Exostosin-like 3	17.5	11		25103.3	23051.9	0	0	0	0	11583.8	30366.6	28362.7	0	26366.7	34185.7	24691.2	29671.1	0	0	0	0	0	0	cluster 6
sp|O75164|KDM4A_HUMAN	KDM4A	Lysine-specific demethylase 4A	13.9	11		33106.6	30709.3	0	31437.4	0	32451.3	39651.4	39636.1	36969.9	27794.9	48151	45693.8	44750.9	51262.4	0	54702.3	42588.3	37902.4	36540.5	43287.9	cluster 6
sp|Q562F6-2|SGO2_HUMAN	SGO2	Isoform 2 of Shugoshin 2	12.3	11		0	0	0	0	0	0	0	0	0	0	0	0	0	0	0	41744.1	41557.6	40319.9	0	0	cluster 6
sp|Q15147-4|PLCB4_HUMAN	PLCB4	Isoform 3 of 1-phosphatidylinositol 4,5-bisphosphate phosphodiesterase beta-4	10.6	11		0	0	0	0	0	0	0	0	0	0	293748	302559	294011	265726	0	87198	85425.3	87636.6	0	0	cluster 6
sp|Q9BRG1|VPS25_HUMAN	VPS25	Vacuolar protein-sorting-associated protein 25	80.7	10		75786.1	110814	83790.5	86167.5	89922.2	98199.6	85861.2	84193.4	100465	91149.2	0	0	0	0	0	97127.2	118725	145636	110808	110390	cluster 6
sp|Q9NX24|NHP2_HUMAN	NHP2	H/ACA ribonucleoprotein complex subunit 2	76.5	10		466679	477613	441449	423218	439860	234793	226844	213199	226536	235984	1.07431e+06	1.05653e+06	1.12444e+06	1042651	664818	833920	865511	835455	842195	804976	cluster 6
sp|O15392|BIRC5_HUMAN	BIRC5	Baculoviral IAP repeat-containing protein 5	75.4	10		185425	189435	145107	204151	140323	0	0	0	0	0	0	42826.7	58420.6	0	0	297390	273576	276527	258433	277339	cluster 6
sp|Q16763|UBE2S_HUMAN	UBE2S	Ubiquitin-conjugating enzyme E2 S	73.4	10		163698	136379	103087	118405	116306	90063.1	63107.4	71573.9	67301.6	129315	100594	115932	128363	91963.5	64666.2	179814	164891	183749	191017	175942	cluster 6
sp|P41227|NAA10_HUMAN	NAA10	N-alpha-acetyltransferase 10	65.5	10		80467.6	131311	81707.9	72155.3	84473.8	90002.7	88930.9	61660.1	100376	63202	89406.4	89650.9	86127.8	83274.5	99780.4	60205.4	83559.6	80637.9	86503.4	78317.8	cluster 6
sp|P61244-2|MAX_HUMAN	MAX	Isoform 2 of Protein max	63.6	10		121551	97456.7	107393	105009	95835.9	0	0	0	0	0	122744	112482	115429	113649	58322.8	179125	175807	176043	172953	177723	cluster 6
sp|Q9H410-2|DSN1_HUMAN	DSN1	Isoform 2 of Kinetochore-associated protein DSN1 homolog	59.2	10		0	44786.2	37314.2	32395.5	41079.7	0	0	0	0	0	0	0	0	0	0	75214.5	74707.3	74589.8	78371.6	77740	cluster 6
sp|Q9BYE7|PCGF6_HUMAN	PCGF6	Polycomb group RING finger protein 6	56.6	10		45838.8	52886.9	43875.5	47906.1	44125.4	0	0	0	0	0	45498.4	45874.4	56219.4	49378.7	50401.8	111409	102906	107329	113073	109437	cluster 6
sp|Q9BSD7|NTPCR_HUMAN	NTPCR	Cancer-related nucleoside-triphosphatase	56.3	10		115539	136301	117074	114106	120361	101568	114580	114009	116631	89421.5	128297	136795	135082	143340	152266	138981	115139	118264	113418	127561	cluster 6
sp|Q9GZS3|WDR61_HUMAN	WDR61	WD repeat-containing protein 61	52.8	10		88789	116184	105988	111267	109840	120411	139644	141028	148315	121427	94180.6	88161.8	105789	95573.2	146248	102799	103706	108430	106726	107768	cluster 6
sp|O43583|DENR_HUMAN	DENR	Density-regulated protein	51.5	10		192917	239401	179307	183541	177767	110422	102898	94346.1	99228.4	169567	200301	220214	210558	231164	149240	428574	432594	420562	418853	453960	cluster 6
sp|P17535|JUND_HUMAN	JUND	Transcription factor jun-D	50.1	10		0	108255	87426.4	88283.8	89163.8	0	0	0	0	0	0	0	0	0	0	176429	168457	173818	195501	180793	cluster 6
sp|P37108|SRP14_HUMAN	SRP14	Signal recognition particle 14 kDa protein	48.5	10		266424	324092	291552	319178	297411	309128	333315	369979	332877	183463	309761	319120	371768	376140	400181	542580	559638	536298	531652	540992	cluster 6
sp|O95456-2|PSMG1_HUMAN	PSMG1	Isoform 2 of Proteasome assembly chaperone 1	47.9	10		111183	118993	104708	100741	101846	98643.1	96212.8	103494	102097	87307.9	0	0	0	0	0	128503	125602	129429	131164	132285	cluster 6
sp|Q56A73|SPIN4_HUMAN	SPIN4	Spindlin-4	47	10		0	0	0	0	0	0	0	0	0	0	0	0	0	0	0	103288	141597	137001	137908	140995	cluster 6
sp|Q9ULA0-2|DNPEP_HUMAN	DNPEP	Isoform 2 of Aspartyl aminopeptidase	42.3	10		37196.9	39058.6	30146.2	33467.6	35135.3	37469.1	41037.8	42129.1	38673.5	31544	0	0	0	0	0	0	0	0	0	0	cluster 6
sp|Q9UJW0-3|DCTN4_HUMAN	DCTN4	Isoform 3 of Dynactin subunit 4	41.7	10		45962.9	48577.8	37601.5	50025.5	51591	55132.5	59220.5	64025.4	67653.6	70363.9	0	0	0	0	0	0	0	0	0	0	cluster 6
sp|O43709|BUD23_HUMAN	BUD23	Probable 18S rRNA (guanine-N(7))-methyltransferase	41.6	10		120208	128116	123509	108166	121795	113444	115338	120300	134616	102241	123407	112719	116945	109839	89257.1	118601	143715	139077	139689	137226	cluster 6
sp|P10588|NR2F6_HUMAN	NR2F6	Nuclear receptor subfamily 2 group F member 6	41.6	10		73571.6	212382	0	0	0	0	0	0	0	0	0	0	0	0	0	101324	100983	113003	109743	116851	cluster 6
sp|Q8IYU8|MICU2_HUMAN	MICU2	Calcium uptake protein 2, mitochondrial	41.2	10		0	0	0	0	0	46725.1	55556.7	64074	54140.4	52991.3	46565	50828	52027.9	48838.5	0	107097	86614	87802.1	86544	96122	cluster 6
sp|Q96JN0-2|LCOR_HUMAN	LCOR	Isoform 2 of Ligand-dependent corepressor	40.4	10		0	0	0	0	0	0	0	0	0	0	0	0	0	0	0	0	0	0	0	0	cluster 6
sp|Q92820|GGH_HUMAN	GGH	Gamma-glutamyl hydrolase	38.7	10		92662.4	97241.3	84636.2	87302.9	75761.6	86801.6	84509.8	94285.5	83471.8	95366	88894	94108.8	88567.3	94216.1	64239.6	79568.6	72299.2	74813.6	71522.4	72562.9	cluster 6
sp|P14635|CCNB1_HUMAN	CCNB1	G2/mitotic-specific cyclin-B1	38.1	10		86059.1	84154.1	72428.1	73178.9	73684.1	51932.3	62162.7	58109.3	71092.8	52858.6	101543	115926	116186	102631	102908	191225	171612	187379	181610	171999	cluster 6
sp|Q9H3P2|NELFA_HUMAN	NELFA	Negative elongation factor A	38.1	10		0	0	0	0	0	0	0	0	0	0	0	0	0	0	0	67433.5	66890.9	77264.8	76736.8	75050.9	cluster 6
sp|Q9BTD8|RBM42_HUMAN	RBM42	RNA-binding protein 42	37.7	10		143924	230353	212833	160677	193077	182372	244407	219952	195009	70068.1	183556	149669	196964	184033	228008	191608	186154	173256	188749	177387	cluster 6
sp|Q9Y5X2|SNX8_HUMAN	SNX8	Sorting nexin-8	35.3	10		0	40524.2	0	0	0	36657.3	38888	38191.2	44529.9	34097.6	35548.5	33617.9	31789.8	39438.7	0	35607.5	52585.2	0	52342.3	54239.7	cluster 6
sp|P07199|CENPB_HUMAN	CENPB	Major centromere autoantigen B	30.6	10		0	0	32068	27465.6	40645.2	0	0	0	0	0	0	0	0	0	0	82077	97255.1	94416.1	90567.8	86526.7	cluster 6
sp|Q8N9N5-7|BANP_HUMAN	BANP	Isoform 7 of Protein BANP	29.7	10		105092	88239.4	88232.8	83891.1	78363.8	0	0	0	0	0	0	0	0	0	0	140408	166131	150717	147808	144073	cluster 6
sp|P49757-2|NUMB_HUMAN	NUMB	Isoform 2 of Protein numb homolog	28.9	10		0	55371.2	0	0	0	0	0	0	0	0	0	0	0	0	0	46976	46781.4	42770.4	38990.1	42418.4	cluster 6
sp|Q86TU7|SETD3_HUMAN	SETD3	Actin-histidine N-methyltransferase	28.6	10		0	69941.3	42084.6	38832.9	42361.6	48805.8	52667.2	63509	47950	0	0	0	0	0	0	66965	77206	80067.7	78846	70582.3	cluster 6
sp|O94842-2|TOX4_HUMAN	TOX4	Isoform 2 of TOX high mobility group box family member 4	28.6	10		0	0	0	0	0	0	0	0	0	0	0	0	0	0	0	116408	83226.9	84140.8	94663.6	82175	cluster 6
sp|Q96D53|COQ8B_HUMAN	COQ8B	Atypical kinase COQ8B, mitochondrial	27.4	10		29874.5	28835	29304.4	32897.1	32110	0	0	0	0	13245.4	0	0	0	0	0	0	0	0	0	0	cluster 6
sp|Q8N414-2|PGBD5_HUMAN	PGBD5	Isoform 2 of PiggyBac transposable element-derived protein 5	26.2	10		0	0	0	0	0	34113.1	0	27376.2	39213.5	0	0	0	0	0	0	0	0	0	0	0	cluster 6
sp|Q15723-1|ELF2_HUMAN	ELF2	Isoform 1 of ETS-related transcription factor Elf-2	26	10		0	0	0	0	0	0	0	0	0	0	98250.8	101186	99339.4	99295	0	73609.1	78983.2	80115.7	77809.2	81324.7	cluster 6
sp|Q8IVH2-2|FOXP4_HUMAN	FOXP4	Isoform 2 of Forkhead box protein P4	25.5	10		0	0	0	0	0	0	0	0	0	0	0	0	0	0	0	57265.1	61236.3	64881.7	61000.1	65871.6	cluster 6
sp|Q5FWF5-2|ESCO1_HUMAN	ESCO1	Isoform 2 of N-acetyltransferase ESCO1	25.2	10		0	0	0	0	0	0	0	0	0	0	0	0	0	0	0	57679.6	63459.6	59731.2	60011.6	61866.2	cluster 6
sp|P37198|NUP62_HUMAN	NUP62	Nuclear pore glycoprotein p62	25.1	10		131324	152882	107477	113111	104457	115405	109620	113475	112704	116148	170304	178752	180712	187683	114721	214303	207431	212733	213846	215268	cluster 6
sp|P61812-2|TGFB2_HUMAN	TGFB2	Isoform B of Transforming growth factor beta-2 proprotein	24.4	10		0	117720	163446	115819	136432	0	0	0	0	0	0	0	0	0	0	0	0	0	0	0	cluster 6
sp|P48382-2|RFX5_HUMAN	RFX5	Isoform 2 of DNA-binding protein RFX5	24.3	10		0	0	0	0	0	0	0	0	0	0	0	0	0	0	0	59073.2	63525.6	49966.3	44169.2	49150.6	cluster 6
sp|Q8NBP7|PCSK9_HUMAN	PCSK9	Proprotein convertase subtilisin/kexin type 9	23.4	10		40403.8	49885	39933.8	36968.9	38450.3	44329.8	32419.3	39577.3	42419.2	42869.8	0	0	0	0	69307.8	0	111175	0	139409	0	cluster 6
sp|P04049-2|RAF1_HUMAN	RAF1	Isoform 2 of RAF proto-oncogene serine/threonine-protein kinase	23.4	10		62267.2	65822.3	0	0	65776	60953.5	68638.7	69076.4	74088	62785.3	0	0	0	0	0	0	0	0	0	0	cluster 6
sp|Q99728-2|BARD1_HUMAN	BARD1	Isoform alpha of BRCA1-associated RING domain protein 1	23.2	10		0	0	0	0	0	0	0	0	0	0	0	0	0	0	0	44548.7	46432.3	53806.1	58954.5	54489.7	cluster 6
sp|Q7Z3E5|ARMC9_HUMAN	ARMC9	LisH domain-containing protein ARMC9	22.6	10		0	0	0	0	0	0	0	0	0	0	461856	628412	524071	516031	0	1.38509e+06	1.388e+06	1.3038e+06	1.46665e+06	1.22526e+06	cluster 6
sp|P49959-2|MRE11_HUMAN	MRE11	Isoform 2 of Double-strand break repair protein MRE11	20.6	10		97705.4	92597.9	84060.6	75577.8	79630.6	64761.7	61530.4	57468.3	59329.6	79183.4	66795.9	76640.4	76329.6	68906.2	45262	93008	97224.1	92090.3	105245	85181.8	cluster 6
sp|Q92674|CENPI_HUMAN	CENPI	Centromere protein I	20.5	10		0	0	0	0	0	0	0	0	0	0	0	0	0	0	0	98950	100699	109406	106971	104418	cluster 6
sp|Q8N9R8-2|SCAI_HUMAN	SCAI	Isoform 2 of Protein SCAI	20	10		0	0	0	0	0	0	0	0	0	0	0	0	0	0	0	0	57455	42751	45133.5	46432.5	cluster 6
sp|Q15572-6|TAF1C_HUMAN	TAF1C	Isoform 6 of TATA box-binding protein-associated factor RNA polymerase I subunit C	19.8	10		0	39686.8	43270.6	44003.7	41283.5	0	0	0	0	0	45877.2	51383.4	0	48277.1	0	47997.8	44186.1	57273.8	51407.3	44210.8	cluster 6
sp|Q9HDC5|JPH1_HUMAN	JPH1	Junctophilin-1	19.4	10		0	0	0	0	0	0	0	0	0	0	0	0	0	0	0	0	0	55250.9	47871.6	62012.8	cluster 6
sp|Q4FZB7|KMT5B_HUMAN	KMT5B	Histone-lysine N-methyltransferase KMT5B	19.3	10		0	0	0	0	0	0	0	0	0	0	0	0	0	0	0	103080	102581	115296	108296	95680	cluster 6
sp|Q9NV70|EXOC1_HUMAN	EXOC1	Exocyst complex component 1	19	10		0	36175.8	0	0	0	0	0	0	0	0	77081.7	65900.7	65026.3	69888.1	0	61980.9	76202.9	79338.6	86186.2	74243.9	cluster 6
sp|Q86YC2|PALB2_HUMAN	PALB2	Partner and localizer of BRCA2	17	10		0	0	0	0	0	0	0	0	0	0	0	0	0	0	0	57917.4	53335.2	62706.7	71380.1	54585.1	cluster 6
sp|P54764-2|EPHA4_HUMAN	EPHA4	Isoform 2 of Ephrin type-A receptor 4	15.2	10		0	41507.2	29838.7	28229.7	36810.5	50318.2	49715	47903.6	53466.8	38949.2	0	0	0	0	0	0	0	0	0	0	cluster 6
sp|Q9P246-2|STIM2_HUMAN	STIM2	Isoform 2 of Stromal interaction molecule 2	13.8	10		0	0	0	0	0	46596.5	65011.1	0	44002.2	0	0	0	0	0	0	0	0	0	0	0	cluster 6
sp|Q12913|PTPRJ_HUMAN	PTPRJ	Receptor-type tyrosine-protein phosphatase eta	13.1	10		0	60946.2	56754.2	55316.2	50542.2	0	0	0	0	74930.8	0	0	0	0	0	0	0	0	0	0	cluster 6
sp|Q8IXM2-3|BAP18_HUMAN	BAP18	Isoform 3 of Chromatin complexes subunit BAP18	79.1	9		104326	69339.6	63600.4	60493.5	59419.5	0	0	0	0	0	0	0	0	0	0	179820	155108	161724	164850	159140	cluster 6
sp|Q99653|CHP1_HUMAN	CHP1	Calcineurin B homologous protein 1	61	9		39791.3	52136.7	43076.2	41430	41786	62396.1	75395.3	76811.1	71119.6	47881.6	0	0	0	0	0	115007	0	0	0	0	cluster 6
sp|Q4VC05-2|BCL7A_HUMAN	BCL7A	Isoform 2 of B-cell CLL/lymphoma 7 protein family member A	59.7	9		0	0	0	0	0	0	0	0	0	0	0	0	0	0	0	35094.3	48505.9	48669.4	52904.3	43488.3	cluster 6
sp|P05204|HMGN2_HUMAN	HMGN2	Non-histone chromosomal protein HMG-17	53.3	9		1.91796e+06	1868609	1.28751e+06	1.28055e+06	1.20274e+06	106289	63813.1	84377.1	108775	162845	220953	178963	197467	165825	100128	5451291	5.11815e+06	5.49985e+06	5.44378e+06	5494156	cluster 6
sp|Q15853-2|USF2_HUMAN	USF2	Isoform USF2A-delta-H of Upstream stimulatory factor 2	50.9	9		0	0	0	52527.1	0	0	0	0	0	0	0	0	0	0	0	149733	141166	142131	138284	137482	cluster 6
sp|Q8NFH5-2|NUP35_HUMAN	NUP35	Isoform 2 of Nucleoporin NUP35	50.8	9		54082.7	123061	117197	119468	114179	95877	97510.8	104721	90919.4	94562.6	0	0	0	0	72036.3	86776	103539	93674.4	106087	100022	cluster 6
sp|P05412|JUN_HUMAN	JUN	Transcription factor AP-1	50.2	9		0	0	0	0	0	0	0	0	0	0	0	0	0	0	0	90357.1	122793	99977.5	127272	123972	cluster 6
sp|P53384-2|NUBP1_HUMAN	NUBP1	Isoform 2 of Cytosolic Fe-S cluster assembly factor NUBP1	43	9		94290.8	78822.7	98294.9	51184.4	73525.2	74992.7	69818.9	72970.2	80398.8	48471.4	0	0	0	0	0	291359	324814	314234	322717	391439	cluster 6
sp|Q9BSM1|PCGF1_HUMAN	PCGF1	Polycomb group RING finger protein 1	42.9	9		0	0	0	0	0	0	0	0	0	0	0	0	0	0	0	145476	148200	158817	147747	156424	cluster 6
sp|Q9Y2T2|AP3M1_HUMAN	AP3M1	AP-3 complex subunit mu-1	38.5	9		50247.7	80075.3	31182.4	39636.2	44664.6	73981.6	74753.6	88309.3	79664.3	41112.7	48188.6	46379.6	59938.1	36540.2	112066	125610	116542	110999	126072	116161	cluster 6
sp|Q7L2Z9|CENPQ_HUMAN	CENPQ	Centromere protein Q	36.6	9		0	0	0	0	0	0	0	0	0	0	0	51009.4	0	0	0	84894	81332.1	80110.6	82222.2	79376.1	cluster 6
sp|Q9BWT1-2|CDCA7_HUMAN	CDCA7	Isoform 2 of Cell division cycle-associated protein 7	34.3	9		0	0	0	0	0	0	0	0	0	0	0	0	0	0	0	114312	123452	121183	115880	118483	cluster 6
sp|Q8IV63-3|VRK3_HUMAN	VRK3	Isoform 3 of Inactive serine/threonine-protein kinase VRK3	33.3	9		0	0	0	0	0	0	0	0	0	0	0	0	0	0	0	85767.9	76802.6	77631.6	71935.6	77678.6	cluster 6
sp|P82970|HMGN5_HUMAN	HMGN5	High mobility group nucleosome-binding domain-containing protein 5	33	9		87051.8	81817.1	73088.7	70298	63961.6	0	0	0	0	0	0	0	0	0	0	374184	352852	314512	335834	341523	cluster 6
sp|P35227|PCGF2_HUMAN	PCGF2	Polycomb group RING finger protein 2	32.6	9		30058.6	30887.6	33861.8	31953.8	30499.9	0	0	0	0	21186.5	0	0	0	0	0	102993	85025.9	94003.2	84936	98931	cluster 6
sp|Q9UQ13|SHOC2_HUMAN	SHOC2	Leucine-rich repeat protein SHOC-2	32.3	9		0	0	0	0	0	0	0	0	0	0	0	0	0	0	0	197433	199421	192211	200344	202496	cluster 6
sp|Q06546|GABPA_HUMAN	GABPA	GA-binding protein alpha chain	31.5	9		0	0	0	0	0	0	0	0	0	0	0	0	0	0	0	113318	105812	104986	111306	100430	cluster 6
sp|Q9Y2V7-2|COG6_HUMAN	COG6	Isoform 2 of Conserved oligomeric Golgi complex subunit 6	30.6	9		0	35650.7	37713.1	34298.7	0	0	0	0	0	51275.4	0	0	0	0	0	0	0	0	0	0	cluster 6
sp|P16220-1|CREB1_HUMAN	CREB1	Isoform 2 of Cyclic AMP-responsive element-binding protein 1	29.3	9		128527	121984	99418.5	101328	99939.7	86554.6	85167.8	93536.5	77551.6	0	71916.1	68450.4	63127.4	64943.4	59745.1	284468	244982	244202	248038	247877	cluster 6
sp|P13056|NR2C1_HUMAN	NR2C1	Nuclear receptor subfamily 2 group C member 1	28.4	9		0	0	0	0	0	0	0	0	0	0	0	0	0	0	0	0	286674	240060	271341	265789	cluster 6
sp|P84022|SMAD3_HUMAN	SMAD3	Mothers against decapentaplegic homolog 3	28.2	9		0	55460.3	0	0	0	0	0	0	0	0	0	0	0	0	61632.2	85039.5	87200.9	92041.4	91236.3	93352.4	cluster 6
sp|Q16649|NFIL3_HUMAN	NFIL3	Nuclear factor interleukin-3-regulated protein	27.5	9		0	0	0	0	0	0	0	0	0	0	0	0	0	0	0	49185.9	60377.9	0	112641	0	cluster 6
sp|O75909-4|CCNK_HUMAN	CCNK	Isoform 4 of Cyclin-K	27.4	9		126509	138794	108894	113512	110470	118200	114937	127293	114142	106575	102559	99745.7	102989	99803.6	85568.6	116337	110815	118805	118052	112560	cluster 6
sp|Q92551|IP6K1_HUMAN	IP6K1	Inositol hexakisphosphate kinase 1	27	9		21414.2	28002.6	27927	27334.3	27483.9	29044	25741.9	27910	24872.5	30824.6	0	0	0	0	0	0	0	0	0	0	cluster 6
sp|Q96I51|RCC1L_HUMAN	RCC1L	RCC1-like G exchanging factor-like protein	26.3	9		269567	210640	207372	209879	203886	158539	142459	149253	160666	143429	212833	210958	209987	228875	165582	186143	179465	193368	167762	170430	cluster 6
sp|P13682|ZNF35_HUMAN	ZNF35	Zinc finger protein 35	26.2	9		0	0	0	0	0	0	0	0	0	0	0	0	0	0	0	64431.4	78083.1	67405.9	72966.5	67936	cluster 6
sp|P0CG40|SP9_HUMAN	SP9	Transcription factor Sp9	25.4	9		0	0	0	0	0	0	0	0	0	0	0	0	0	0	0	83940.2	0	0	61638.6	16877.3	cluster 6
sp|Q9H967|WDR76_HUMAN	WDR76	WD repeat-containing protein 76	24.6	9		0	0	0	0	0	0	0	0	0	0	0	0	0	0	0	65379.4	78539.9	74192	89219.7	83336	cluster 6
sp|P54274-2|TERF1_HUMAN	TERF1	Isoform 2 of Telomeric repeat-binding factor 1	24.3	9		0	0	0	0	0	0	0	0	0	0	0	0	0	0	0	144874	141664	129714	123480	123233	cluster 6
sp|Q96RN5-2|MED15_HUMAN	MED15	Isoform 2 of Mediator of RNA polymerase II transcription subunit 15	23.3	9		45669.2	41391.8	0	30983.6	0	0	0	0	0	31473.2	0	0	0	0	0	0	0	0	0	0	cluster 6
sp|Q8WU76|SCFD2_HUMAN	SCFD2	Sec1 family domain-containing protein 2	22.7	9		0	30531.6	25883.1	25735.5	27152.7	26208.6	34227.8	32404	0	38020.6	0	0	0	0	0	0	0	0	0	0	cluster 6
sp|Q15406-2|NR6A1_HUMAN	NR6A1	Isoform 2 of Nuclear receptor subfamily 6 group A member 1	22.5	9		33557.1	37956.3	0	0	0	0	0	0	0	0	0	0	0	0	0	66112.1	69085.5	63111.6	63020.8	63421.4	cluster 6
sp|O60583|CCNT2_HUMAN	CCNT2	Cyclin-T2	22.2	9		0	0	0	0	0	0	984098	0	0	0	0	0	0	0	0	73497.4	66962.8	60188.4	67171.4	63824.3	cluster 6
sp|Q9UIU6|SIX4_HUMAN	SIX4	Homeobox protein SIX4	22.2	9		0	0	0	0	0	0	0	0	0	0	0	0	0	0	0	45354.9	52438.8	0	58639	51017.7	cluster 6
sp|Q86UE8-2|TLK2_HUMAN	TLK2	Isoform 2 of Serine/threonine-protein kinase tousled-like 2	20.6	9		0	0	0	0	0	0	0	0	0	0	0	0	0	0	0	72624.4	73332.7	0	60638.3	85885.9	cluster 6
sp|Q02446|SP4_HUMAN	SP4	Transcription factor Sp4	17.6	9		0	0	0	0	0	0	0	0	0	0	0	0	0	0	0	166424	162836	158052	167149	162072	cluster 6
sp|O75340|PDCD6_HUMAN	PDCD6	Programmed cell death protein 6	68.1	8		23193.4	39126.5	44871.6	38471.3	0	35935.2	30172	36387	37753.3	32366.2	0	0	0	0	0	0	0	0	0	0	cluster 6
sp|Q9Y237-2|PIN4_HUMAN	PIN4	Isoform 2 of Peptidyl-prolyl cis-trans isomerase NIMA-interacting 4	65.6	8		157673	128968	79853.7	95227.6	94453.4	82318.5	84794.1	82093.6	91494.1	122400	118093	100463	90495	106048	78726.5	353321	307568	295469	308630	303302	cluster 6
sp|P52926|HMGA2_HUMAN	HMGA2	High mobility group protein HMGI-C	62.4	8		526652	1.16556e+06	1.00325e+06	1.0912e+06	1.06158e+06	81166.9	106428	111253	132902	59600.9	0	0	0	0	0	3316107	3.24686e+06	3.38134e+06	3.3249e+06	3.37563e+06	cluster 6
sp|Q9HBM6|TAF9B_HUMAN	TAF9B	Transcription initiation factor TFIID subunit 9B	52.2	8		56491.5	51396.6	0	0	0	0	0	43008.3	0	0	0	0	0	0	0	0	0	54482.3	52545.2	51492	cluster 6
sp|Q9NV56|MRGBP_HUMAN	MRGBP	MRG/MORF4L-binding protein	47.1	8		30294.6	43091.7	30431.1	34895.8	36918.5	0	0	0	0	0	0	0	0	0	0	213216	182327	179446	176060	181870	cluster 6
sp|Q8WTP8-2|AEN_HUMAN	AEN	Isoform 2 of Apoptosis-enhancing nuclease	47.1	8		0	0	0	0	0	0	0	0	0	0	57874.9	59078.9	51301.3	59908.6	44769.7	0	0	0	0	0	cluster 6
sp|Q86U70-2|LDB1_HUMAN	LDB1	Isoform 3 of LIM domain-binding protein 1	42.4	8		123683	110771	92452.8	95615.1	88331.7	72602.2	69034.4	70426.1	67896.2	92643.2	110374	103387	107803	105572	47901.8	109846	109037	105889	102344	99765.4	cluster 6
sp|Q7Z7C8-2|TAF8_HUMAN	TAF8	Isoform 2 of Transcription initiation factor TFIID subunit 8	38.7	8		0	0	0	0	0	0	0	0	0	0	0	0	0	0	0	76763.8	67226.3	74768.4	77843.9	77806.5	cluster 6
sp|O75461|E2F6_HUMAN	E2F6	Transcription factor E2F6	37.7	8		0	0	0	0	0	0	0	0	0	0	0	0	0	0	0	67691.6	63756.3	63019.6	75017.7	73358.2	cluster 6
sp|Q15404|RSU1_HUMAN	RSU1	Ras suppressor protein 1	37.5	8		0	0	0	0	0	0	0	0	0	0	0	0	0	0	0	139253	150500	159627	168394	155113	cluster 6
sp|Q8IV48|ERI1_HUMAN	ERI1	3'-5' exoribonuclease 1	37.2	8		0	0	0	0	0	0	0	0	0	0	0	0	0	0	0	142325	194251	189035	179329	175519	cluster 6
sp|Q86Y07-2|VRK2_HUMAN	VRK2	Isoform 2 of Serine/threonine-protein kinase VRK2	37.1	8		0	0	0	0	0	0	0	0	0	0	0	0	0	0	0	106505	103339	95111.3	106988	84308	cluster 6
sp|Q96BN2|TADA1_HUMAN	TADA1	Transcriptional adapter 1	35.8	8		0	0	0	0	0	0	0	0	0	0	0	0	0	0	0	58107.6	61091.9	68342.3	71140.7	73802.8	cluster 6
sp|O00273|DFFA_HUMAN	DFFA	DNA fragmentation factor subunit alpha	34.4	8		38904.7	35977.6	32332.1	30883.5	36620	43978.9	39830.4	41248.8	44893.1	46920.2	0	0	0	0	0	0	0	0	0	0	cluster 6
sp|Q9HCU9|BRMS1_HUMAN	BRMS1	Breast cancer metastasis-suppressor 1	33.3	8		57551.6	58264.4	55770.9	54369.2	53050.9	0	0	0	0	35631.7	0	0	0	0	0	132566	117488	111282	113588	120294	cluster 6
sp|Q01543|FLI1_HUMAN	FLI1	Friend leukemia integration 1 transcription factor	33	8		0	0	0	0	0	58688.3	0	0	53882.8	0	0	0	0	0	0	55579.7	61054.8	59478.1	65713.7	58456.1	cluster 6
sp|Q9BY42|RTF2_HUMAN	RTF2	Replication termination factor 2	33	8		49081.1	44253	0	0	0	0	0	0	0	25606.1	57320.4	56566.8	61762.4	55311.6	35906.4	0	0	0	0	0	cluster 6
sp|Q00613-2|HSF1_HUMAN	HSF1	Isoform Short of Heat shock factor protein 1	30.9	8		0	0	0	0	0	0	53858.8	52144.4	88402.2	0	0	0	0	0	0	90481.1	86175.9	97151	84952.6	94059.5	cluster 6
sp|P08651-3|NFIC_HUMAN	NFIC	Isoform 2 of Nuclear factor 1 C-type	30.3	8		0	0	0	0	0	0	0	0	0	0	0	0	0	0	0	96760.2	120092	96210.2	98682.7	95723	cluster 6
sp|Q96SL8|FIZ1_HUMAN	FIZ1	Flt3-interacting zinc finger protein 1	30	8		0	0	0	0	0	0	0	0	0	0	0	0	0	0	0	61092.2	68597.2	48933.7	56688.1	58118.6	cluster 6
sp|Q15750-2|TAB1_HUMAN	TAB1	Isoform 2 of TGF-beta-activated kinase 1 and MAP3K7-binding protein 1	29.2	8		0	0	0	0	0	52481	49433.6	53603.4	53820	49521	0	0	0	0	0	0	0	0	0	0	cluster 6
sp|Q9UJX2-3|CDC23_HUMAN	CDC23	Isoform 3 of Cell division cycle protein 23 homolog	28.2	8		56963.8	56264.9	0	38799.9	49911.4	0	0	0	0	31883.4	0	0	0	0	0	55479.3	58067.3	57260.9	53969.5	55886.1	cluster 6
sp|Q6ZN18-2|AEBP2_HUMAN	AEBP2	Isoform 2 of Zinc finger protein AEBP2	27	8		0	83942.4	53939.2	67307.3	64456.7	0	0	0	0	56303.6	0	0	0	0	0	59969.7	64708.5	64399	57671.1	80098.8	cluster 6
sp|Q6ZU67|BEND4_HUMAN	BEND4	BEN domain-containing protein 4	26	8		0	0	0	0	0	0	366799	339646	340644	0	0	0	0	0	0	136607	150365	141916	133008	130241	cluster 6
sp|Q01196-2|RUNX1_HUMAN	RUNX1	Isoform AML-1A of Runt-related transcription factor 1	25.4	8		0	0	0	0	0	0	0	0	0	0	114632	108180	109618	104063	0	0	0	0	0	0	cluster 6
sp|Q9BRX2|PELO_HUMAN	PELO	Protein pelota homolog	25.2	8		45034.3	54461.4	0	0	0	0	0	0	0	42496.1	52626.9	46748.3	45359.6	0	0	37425.9	35879	36506.3	31014.9	31870	cluster 6
sp|Q96FN4|CPNE2_HUMAN	CPNE2	Copine-2	24.3	8		0	0	0	0	0	0	0	0	0	0	0	0	0	0	0	67352.6	64659.6	65241.2	67411.6	73954.6	cluster 6
sp|O95219|SNX4_HUMAN	SNX4	Sorting nexin-4	23.6	8		43219.7	49037.9	36041.1	35072	32962.6	60140.4	52812.6	64119.8	58976.5	43373.5	0	0	0	0	0	0	0	0	0	0	cluster 6
sp|Q8WZA9|IRGQ_HUMAN	IRGQ	Immunity-related GTPase family Q protein	23.4	8		0	0	0	0	0	85068.3	94315.5	92892	0	44222.4	0	0	0	0	0	0	0	0	0	0	cluster 6
sp|Q15583|TGIF1_HUMAN	TGIF1	Homeobox protein TGIF1	23.2	8		0	0	0	0	0	0	0	0	0	0	0	0	0	0	0	120683	123603	155069	172551	138383	cluster 6
sp|Q13043|STK4_HUMAN	STK4	Serine/threonine-protein kinase 4	22	8		0	37962.7	27159.8	24668.6	26707.8	0	29354.9	36425.1	31613.7	54558.1	0	0	0	0	0	0	0	0	0	0	cluster 6
sp|Q9Y2Z2-4|MTO1_HUMAN	MTO1	Isoform 5 of Protein MTO1 homolog, mitochondrial	20.4	8		0	61058.1	65936.1	65029	70362.1	0	0	0	0	0	0	0	0	0	0	0	0	0	0	0	cluster 6
sp|P51654-3|GPC3_HUMAN	GPC3	Isoform 3 of Glypican-3	19.7	8		89794.5	103026	92870.5	98296.8	71201.1	101696	102471	92447.4	107930	105610	90136.4	127116	116952	127481	62965.8	75300.9	84742.9	69523.4	99369.9	83919.1	cluster 6
sp|Q9HCI7|MSL2_HUMAN	MSL2	E3 ubiquitin-protein ligase MSL2	19.1	8		0	0	0	0	0	0	0	0	0	0	0	0	0	0	0	128852	117246	149413	158784	122352	cluster 6
sp|Q12778|FOXO1_HUMAN	FOXO1	Forkhead box protein O1	18.3	8		0	0	0	0	0	0	0	0	0	0	0	0	0	0	0	76177.5	85750.1	80847.4	85161.3	93604.9	cluster 6
sp|Q96KG9-2|SCYL1_HUMAN	SCYL1	Isoform 2 of N-terminal kinase-like protein	17.4	8		30666.1	29047.7	0	0	0	18937.6	9392.07	14339.5	20096.5	0	0	0	0	0	0	0	0	0	0	0	cluster 6
sp|Q5T6F2|UBAP2_HUMAN	UBAP2	Ubiquitin-associated protein 2	16.4	8		0	0	0	0	0	0	0	0	0	0	0	0	0	0	0	29738.4	35882.8	38331.7	51887.9	42596.4	cluster 6
sp|Q02447-2|SP3_HUMAN	SP3	Isoform 2 of Transcription factor Sp3	15.3	8		147187	154638	119126	114473	111369	0	0	0	0	0	0	0	0	0	0	434456	459002	464420	466202	468301	cluster 6
sp|Q9H0G5|NSRP1_HUMAN	NSRP1	Nuclear speckle splicing regulatory protein 1	14.9	8		0	55423.9	60012.5	54474.6	56808.1	0	0	0	0	0	0	0	0	0	0	0	0	0	0	0	cluster 6
sp|Q16512|PKN1_HUMAN	PKN1	Serine/threonine-protein kinase N1	14.8	8		0	33050.2	34726.1	32053.5	0	0	0	0	0	23519.2	0	0	0	0	0	0	0	0	0	0	cluster 6
sp|Q9UL54|TAOK2_HUMAN	TAOK2	Serine/threonine-protein kinase TAO2	11.1	8		0	0	0	0	0	26812.2	39742.1	0	34636.5	0	45454.6	46735.4	42976.5	36474.1	0	53819.4	54946.9	59838	49053.8	45572.3	cluster 6
sp|Q15370|ELOB_HUMAN	ELOB	Elongin-B	80.5	7		78678	132428	101159	115614	110683	119293	109158	125924	128190	105372	59232.4	80109	74523.1	69790.1	92778.1	92313.6	103263	116098	139273	101031	cluster 6
sp|O43447-2|PPIH_HUMAN	PPIH	Isoform 2 of Peptidyl-prolyl cis-trans isomerase H	62.7	7		43934.1	132241	95299.8	92838	109467	106564	124041	141702	129581	107886	49547.3	51738.4	68178.3	66640.6	136625	96662.7	98827.2	100518	104337	98106.5	cluster 6
sp|Q8N488|RYBP_HUMAN	RYBP	RING1 and YY1-binding protein	53.1	7		199716	207401	106499	115591	90511.3	47844.1	24521.5	29911.6	45737.2	87500.1	99890.4	119979	89193.1	109117	0	180860	174738	196122	216477	197987	cluster 6
sp|Q15651|HMGN3_HUMAN	HMGN3	High mobility group nucleosome-binding domain-containing protein 3	47.5	7		236833	251831	211500	208002	195430	0	0	0	0	42936.9	0	0	0	0	0	722885	722439	723984	803782	790025	cluster 6
sp|Q86UY6-3|NAA40_HUMAN	NAA40	Isoform 2 of N-alpha-acetyltransferase 40	46.8	7		0	67125.6	65808.5	66382.7	70767	0	0	0	0	0	84546.3	93280.6	96866.4	91456	120624	119960	124975	127446	110864	113538	cluster 6
sp|Q9NXV2|KCTD5_HUMAN	KCTD5	BTB/POZ domain-containing protein KCTD5	45.3	7		67594.3	45453.6	43193.1	47450.8	40860.5	69738.2	78808.6	80255.2	65043.7	97041.3	0	0	0	0	0	79944.7	55861.8	65016.9	62136.5	53867.9	cluster 6
sp|Q9H3R5|CENPH_HUMAN	CENPH	Centromere protein H	44.9	7		67773.5	68181.1	67337.6	65530	64636.3	0	0	0	0	42468.6	38908.8	45243.9	44657.3	0	0	132084	119027	110149	108003	109601	cluster 6
sp|Q9UNL4-2|ING4_HUMAN	ING4	Isoform 2 of Inhibitor of growth protein 4	42	7		54601.4	45486.1	36651.4	37572	38105.9	0	0	0	0	0	43547.8	40161	49543.7	37755.3	0	146524	141767	132738	138621	145251	cluster 6
sp|Q9Y5N6|ORC6_HUMAN	ORC6	Origin recognition complex subunit 6	40.1	7		0	0	0	0	0	0	0	0	0	0	0	0	0	0	0	99896.1	94734.3	109694	113172	101560	cluster 6
sp|Q96IY1|NSL1_HUMAN	NSL1	Kinetochore-associated protein NSL1 homolog	37.4	7		0	0	0	0	0	0	0	0	0	0	0	0	0	0	0	70952.4	82229.5	70468.6	75714.1	77461.6	cluster 6
sp|Q8N8N7|PTGR2_HUMAN	PTGR2	Prostaglandin reductase 2	36.8	7		0	55549.4	45725	46708.6	51063	64484	63334.8	69414.2	72471.4	43531.9	0	0	0	0	0	0	0	0	0	0	cluster 6
sp|P78345|RPP38_HUMAN	RPP38	Ribonuclease P protein subunit p38	36.4	7		71427.2	64767.2	57596	77156.6	77130.8	78186.5	77772.3	86731.1	85619.7	0	68605.1	74802.1	79378.3	95808.3	0	0	86841.7	79842.7	73124.1	59915.6	cluster 6
sp|Q8N0S6-2|CENPL_HUMAN	CENPL	Isoform 2 of Centromere protein L	34.3	7		0	0	0	0	0	0	0	0	0	0	0	0	0	0	0	110638	119711	113232	112617	110878	cluster 6
sp|P40121|CAPG_HUMAN	CAPG	Macrophage-capping protein	34.2	7		40912.9	38435.2	0	0	0	42228.8	34354.2	43887	50742.4	40635.9	0	0	0	0	0	0	0	0	0	0	cluster 6
sp|Q9NXR8|ING3_HUMAN	ING3	Inhibitor of growth protein 3	33.7	7		0	0	0	0	0	0	0	0	0	0	0	0	0	0	0	93469.2	100971	92095.4	101000	95376.6	cluster 6
sp|Q9NTM9|CUTC_HUMAN	CUTC	Copper homeostasis protein cutC homolog	33.3	7		42608.6	39831.7	0	34481.6	0	0	0	0	0	35684	0	0	0	0	0	0	0	0	0	0	cluster 6
sp|P20226-2|TBP_HUMAN	TBP	Isoform 2 of TATA-box-binding protein	33.2	7		0	0	0	0	0	0	0	0	0	0	0	0	0	0	0	125292	116350	110059	126125	120953	cluster 6
sp|Q6GMV2|SMYD5_HUMAN	SMYD5	SET and MYND domain-containing protein 5	30.4	7		32104.2	32002.1	38437.4	37076.8	37651	44785.5	40806.1	43938.4	43385.1	38345.3	0	0	0	0	0	0	0	0	0	0	cluster 6
sp|Q9UEE9|CFDP1_HUMAN	CFDP1	Craniofacial development protein 1	28.8	7		0	0	0	0	0	53250.1	44917.3	30652.9	56283.7	72679.4	0	0	0	0	0	0	0	0	0	0	cluster 6
sp|Q8IX15-3|HOMEZ_HUMAN	HOMEZ	Isoform 2 of Homeobox and leucine zipper protein Homez	28.2	7		0	0	0	0	0	0	0	0	0	0	0	0	0	0	0	51606.3	48964.1	54264.2	54620.8	52754	cluster 6
sp|Q6B0I6|KDM4D_HUMAN	KDM4D	Lysine-specific demethylase 4D	27.5	7		0	0	0	0	0	0	0	0	0	0	0	0	0	0	0	52697	54107.8	54407.4	58854.5	57488.1	cluster 6
sp|O95396|MOCS3_HUMAN	MOCS3	Adenylyltransferase and sulfurtransferase MOCS3	27	7		0	0	0	0	0	56659.2	76558.8	63792.4	52657.7	0	0	0	0	0	0	0	0	0	0	0	cluster 6
sp|P04198|MYCN_HUMAN	MYCN	N-myc proto-oncogene protein	26.1	7		41263.4	43051.8	30767.6	23976.7	26833.9	0	27527.3	23298.2	26737.9	40155.6	0	0	0	0	0	0	65818.9	55173.6	61888.6	68412.2	cluster 6
sp|Q9H8G2|CAAP1_HUMAN	CAAP1	Caspase activity and apoptosis inhibitor 1	26	7		104603	118446	93050.7	94563.4	105176	82602.6	91886.8	98098.1	103662	94900.5	121654	104902	109179	133928	119040	215429	191525	196508	177698	171770	cluster 6
sp|P22415|USF1_HUMAN	USF1	Upstream stimulatory factor 1	25.2	7		127841	200687	172183	186518	183345	0	0	0	0	0	0	0	0	0	0	322609	284159	267106	329047	288496	cluster 6
sp|P49840|GSK3A_HUMAN	GSK3A	Glycogen synthase kinase-3 alpha	24.2	7		61411	46680.8	0	51250.7	0	0	0	0	0	60566.5	0	29009.1	55686.5	0	0	63504.5	0	0	0	40528.3	cluster 6
sp|Q8NI60-3|COQ8A_HUMAN	COQ8A	Isoform 3 of Atypical kinase COQ8A, mitochondrial	23.7	7		0	0	0	0	0	25176.1	27876.4	28731.1	26686.4	0	0	0	0	0	0	0	0	0	0	0	cluster 6
sp|Q99717|SMAD5_HUMAN	SMAD5	Mothers against decapentaplegic homolog 5	22.6	7		58500.4	66059.6	0	0	0	0	0	0	0	0	0	0	0	0	0	0	137081	151664	93889.9	134907	cluster 6
sp|Q9HC62-2|SENP2_HUMAN	SENP2	Isoform 2 of Sentrin-specific protease 2	21.9	7		74077.7	66669.6	57736.7	64957.5	59190.5	46138	40597.1	40916.5	50873	56778.5	105117	112692	103484	112083	0	0	114223	110239	132462	126724	cluster 6
sp|P35052|GPC1_HUMAN	GPC1	Glypican-1	21.3	7		0	0	0	0	0	0	0	0	0	0	0	0	0	0	0	0	70715.1	75368	82446.7	84590.6	cluster 6
sp|Q8N2W9|PIAS4_HUMAN	PIAS4	E3 SUMO-protein ligase PIAS4	21	7		0	0	0	0	0	0	0	0	0	0	0	0	0	0	0	58005.6	70641.4	66682.4	66227.1	66139.9	cluster 6
sp|Q96JP5-2|ZFP91_HUMAN	ZFP91	Isoform 2 of E3 ubiquitin-protein ligase ZFP91	20.8	7		0	0	0	0	0	0	0	0	0	0	0	0	0	0	0	96518.4	90868.7	102572	97770.9	94452.7	cluster 6
sp|Q96CM8-2|ACSF2_HUMAN	ACSF2	Isoform 2 of Medium-chain acyl-CoA ligase ACSF2, mitochondrial	20.4	7		0	0	0	0	0	24030.6	0	26934.7	26530.5	0	0	0	0	0	0	0	0	0	0	0	cluster 6
sp|Q13485|SMAD4_HUMAN	SMAD4	Mothers against decapentaplegic homolog 4	19.2	7		0	0	0	0	0	0	0	0	0	38832.8	0	0	0	0	0	60708.1	64527.7	55595	60417	60944.1	cluster 6
sp|Q8NB78|KDM1B_HUMAN	KDM1B	Lysine-specific histone demethylase 1B	19.1	7		0	0	0	355422	298035	0	0	0	0	0	0	0	0	0	0	210065	547887	431957	492112	405795	cluster 6
sp|Q9Y692-2|GMEB1_HUMAN	GMEB1	Isoform 2 of Glucocorticoid modulatory element-binding protein 1	18.7	7		0	37763.5	0	35762.1	33424.3	33323.2	42255	38506.8	47727.9	0	0	0	0	0	0	0	0	0	0	0	cluster 6
sp|Q99583|MNT_HUMAN	MNT	Max-binding protein MNT	18.6	7		0	0	0	0	0	0	0	0	0	0	0	0	0	0	0	54698.6	50848.1	49851.8	54404.1	51663.3	cluster 6
sp|Q13451|FKBP5_HUMAN	FKBP5	Peptidyl-prolyl cis-trans isomerase FKBP5	16.6	7		0	0	0	0	0	51306.2	53630.8	54864.1	53969.3	0	0	0	0	0	0	0	0	0	0	0	cluster 6
sp|Q9H1I8-3|ASCC2_HUMAN	ASCC2	Isoform 3 of Activating signal cointegrator 1 complex subunit 2	15.3	7		38037.9	43339.4	0	0	0	76497.4	61994.1	55652.5	70687	48945	0	0	0	0	0	0	0	0	0	0	cluster 6
sp|Q8NEN9|PDZD8_HUMAN	PDZD8	PDZ domain-containing protein 8	13.3	7		0	0	0	0	0	55695.7	68936	60779.3	55320.8	54406.9	0	0	0	0	0	0	0	0	0	0	cluster 6
sp|Q9BQI6|SLF1_HUMAN	SLF1	SMC5-SMC6 complex localization factor protein 1	13	7		0	0	0	0	0	0	0	0	0	0	0	0	0	0	0	76570	85854.5	90003	81917.6	83475	cluster 6
sp|Q6ZU65|UBN2_HUMAN	UBN2	Ubinuclein-2	10.5	7		0	0	0	0	0	0	0	0	0	0	0	0	0	0	0	55953.7	39625.7	39978	45936.5	47995	cluster 6
sp|Q16514|TAF12_HUMAN	TAF12	Transcription initiation factor TFIID subunit 12	54	6		0	0	0	0	0	0	0	0	0	0	0	0	0	0	0	52055	61810.3	56527.4	61382.7	70102.2	cluster 6
sp|Q8WUZ0|BCL7C_HUMAN	BCL7C	B-cell CLL/lymphoma 7 protein family member C	53.9	6		0	0	0	0	0	0	0	0	0	0	0	0	0	0	0	232201	233562	240422	268607	225988	cluster 6
sp|Q8WYH8-2|ING5_HUMAN	ING5	Isoform 2 of Inhibitor of growth protein 5	50	6		0	0	0	0	0	0	0	0	0	0	0	0	0	0	0	155619	144733	136930	159491	140656	cluster 6
sp|Q9H9Q4-2|NHEJ1_HUMAN	NHEJ1	Isoform 2 of Non-homologous end-joining factor 1	46.2	6		72212.6	73563.2	64089.5	68725.7	68130.1	74200.8	71953.7	69380.6	77042.9	79188.8	58551.5	49684.2	41126	45589.7	0	57931.5	61196.3	77931.4	69100.8	70050.7	cluster 6
sp|Q9GZN2|TGIF2_HUMAN	TGIF2	Homeobox protein TGIF2	40.1	6		0	0	0	0	0	0	0	0	0	0	0	0	0	0	0	111727	114122	116887	98398.2	114957	cluster 6
sp|Q8TEA8|DTD1_HUMAN	DTD1	D-aminoacyl-tRNA deacylase 1	39.2	6		67669.8	95306.2	80683.5	84428.3	76425.9	87159.7	81901.9	83972.1	86514.1	89420	72239.7	74170.4	77363.7	72890.7	63065.2	167656	162106	156348	161967	174285	cluster 6
sp|Q9BU64-2|CENPO_HUMAN	CENPO	Isoform 2 of Centromere protein O	38.1	6		0	0	0	0	0	0	0	0	0	0	0	0	0	0	0	80280.9	79405.2	73540.7	73106.6	79064	cluster 6
sp|Q9UKK6|NXT1_HUMAN	NXT1	NTF2-related export protein 1	36.4	6		48644.7	74495.9	65565	65676.9	68311.9	48703.1	52023.5	58542.8	58553	0	106786	96425.1	97100.3	105277	89944.9	148109	143282	145312	149086	140159	cluster 6
sp|Q12962|TAF10_HUMAN	TAF10	Transcription initiation factor TFIID subunit 10	33	6		0	0	0	0	0	0	0	0	0	0	0	0	0	0	0	49230.3	55329.8	49290.9	48050.8	47802.7	cluster 6
sp|Q7Z7J5|DPPA2_HUMAN	DPPA2	Developmental pluripotency-associated protein 2	31.9	6		0	0	0	0	0	0	0	0	0	0	0	0	0	0	0	109984	115403	111284	106468	113948	cluster 6
sp|P17026|ZNF22_HUMAN	ZNF22	Zinc finger protein 22	31.7	6		52775.2	50021.4	45398	39288.6	36600.1	0	0	0	0	41236.2	0	0	0	0	29834.7	122508	92427.3	91725.1	97328.3	97926.7	cluster 6
sp|Q9BS16|CENPK_HUMAN	CENPK	Centromere protein K	30.5	6		78265.2	74468.9	81550.7	73237.8	73205	0	0	0	0	37086.7	61724.9	65679.8	57775.5	51282.4	0	180342	174461	169601	185525	168706	cluster 6
sp|Q14331|FRG1_HUMAN	FRG1	Protein FRG1	28.3	6		87497.3	108492	81758.1	86089.6	89407.9	74479.3	89223.8	87512	75756.9	84137.1	110203	106161	103830	103930	120304	177300	181403	197157	215851	210275	cluster 6
sp|Q15545|TAF7_HUMAN	TAF7	Transcription initiation factor TFIID subunit 7	28.1	6		0	0	0	0	0	0	0	0	0	0	0	0	0	0	0	78376.7	72290.4	68944.6	81827.8	75735.4	cluster 6
sp|P10276-2|RARA_HUMAN	RARA	Isoform Alpha-2 of Retinoic acid receptor alpha	27.6	6		0	0	0	0	0	0	0	0	0	0	0	0	0	0	0	120794	104154	122357	0	100293	cluster 6
sp|P17676-2|CEBPB_HUMAN	CEBPB	Isoform 2 of CCAAT/enhancer-binding protein beta	26.7	6		0	0	0	0	0	0	0	0	0	0	0	0	0	0	0	292714	0	0	172441	145324	cluster 6
sp|Q9BVW5|TIPIN_HUMAN	TIPIN	TIMELESS-interacting protein	23.9	6		79110.4	64889.6	62885.5	69069.6	63735.9	61536.7	62451.1	62319.9	62352.3	45331.5	28634.9	33609.4	36105.6	34635.1	0	70603.6	72422.1	71685.1	90816.4	78296.5	cluster 6
sp|Q96G46-2|DUS3L_HUMAN	DUS3L	Isoform 2 of tRNA-dihydrouridine(47) synthase [NAD(P)(+)]-like	23.7	6		38826.5	35250.9	39180.4	31496.6	33570.3	31822.1	30197.8	32098.5	29930.3	35147.5	46619.8	55538	48431.5	48106.1	19033.7	0	0	0	0	0	cluster 6
sp|Q96C00|ZBTB9_HUMAN	ZBTB9	Zinc finger and BTB domain-containing protein 9	22.8	6		0	58226	81397.6	80790.8	81719.8	0	0	0	0	0	0	0	0	0	0	56851.2	54491.2	54706	54071.7	49907	cluster 6
sp|P50336|PPOX_HUMAN	PPOX	Protoporphyrinogen oxidase	21.6	6		48202.3	81419.8	66509.6	76688.4	93640.4	0	0	0	0	21022	0	0	0	0	0	0	0	0	0	0	cluster 6
[truncated: 4,215 more rows]

## Sheet: S2.ChromatinDifferentiation
Supplementary Table S2	Chromatin proteome changes induced by differentiation
ProteinID	Gene Names	Description	Chromatin_Lysate_NT2_rep1Razor Intensity	Chromatin_Lysate_NT2_rep2Razor Intensity	Chromatin_Lysate_NT2_rep3Razor Intensity	Chromatin_Lysate_NT2_rep4Razor Intensity	Chromatin_Lysate_NT2_rep5Razor Intensity	Chromatin_Lysate_RA_rep1Razor Intensity	Chromatin_Lysate_RA_rep2Razor Intensity	Chromatin_Lysate_RA_rep3Razor Intensity	Chromatin_Lysate_RA_rep4Razor Intensity	Chromatin_Lysate_RA_rep5Razor Intensity	-LOG(P-value)	Log2(Fold Change)	Significant
Q15650	TRIP4	Activating signal cointegrator 1	13.54	12.95	12.08	12.02	12.33	14.77	14.73	14.83	14.83	14.84	4.20638	2.216	+
Q5T5X7	BEND3	BEN domain-containing protein 3	15.96	15.98	16.02	16.05	15.97	14.34	14.49	14.57	14.39	14.44	9.39394	-1.55	+
P17676	CEBPB	Isoform 2 of CCAAT/enhancer-binding protein beta	15.18	14.97	15.03	15.11	15.06	13.77	13.89	13.63	13.73	12.85	4.32465	-1.496	+
[truncated: 1,380 more rows]

## Sheet: S3.GlobalHistonePTMs
Supplementary Table S3	Global histone post-translational modification analysis
[truncated: 141 more rows]

[truncated: 2 more sheets: S4.HistonePTMPulldowns, S5.ReagentsUsed]
